# Supplementary material for: 2,7-Dibromo-9-octyl-9H-carbazole
Source: Acta Crystallogr Sect E Struct Rep Online. 2008 Oct 22;64(Pt 11):o2147. doi: 10.1107/S1600536808032121 (PMC2959667; doi:10.1107/S1600536808032121)
Supplement: Supplementary file 1 [file e-64-o2147-sup1.cif]

##############################################################################
###                                                                        ###
###        Electronic paper (Acta Crystallographica Section E)             ###
###                                                                        ###
##############################################################################
#                                                                            #
# This CIF contains the data in a paper accepted for publication in Acta     #
# Crystallographica Section E. It conforms to the requirements of Notes      #
# for Authors for Section E, and has been peer reviewed under the auspices   #
# of the IUCr Commission on Journals.                                        #
#                                                                            #
# Full details of the Crystallographic Information File format               #
# are given in the paper "The Crystallographic Information File (CIF):       #
# a New Standard Archive File for Crystallography" by S. R. Hall, F. H.      #
# Allen and I. D. Brown [Acta Cryst. (1991), A47, 655-685].                  #
#                                                                            #
# The current version of the core CIF dictionary is obtainable from          #
# ftp://ftp.iucr.org/pub/cif_core.dic. The current version number is 2.4.    #
#                                                                            #
# Software is freely available for graphical display of the structure(s) in  #
# this CIF.  For information consult the CIF home page http://www.iucr.org/  #
# cif/home.html                                                              #
#                                                                            #
# This file may be used for bona fide research purposes within the           #
# scientific community so long as proper attribution is given to the journal # 
# article from which it was obtained.                                        #
#                                                                            #
##############################################################################
                                             
data_global
_audit_creation_method     'form.cif (version 2.0)'
_journal_data_validation_number     ?
_journal_date_recd_electronic     2008-10-02
_journal_date_accepted     2008-10-06
_journal_name_full     'Acta Crystallographica, Section E'
_journal_year     2008
_journal_volume     64
_journal_issue     11
_journal_page_first     o2147
_journal_page_last     o2147
_journal_paper_category     QO
_journal_coeditor_code     IS2343
_publ_contact_author_name     'Eric Gagnon'
_publ_contact_author_address
;
Departement de Chimie
Universite de Montreal
CP 6128, succ. Centre-ville
Montreal
Quebec
Canada H3C 3J7
;
_publ_contact_author_email     'eric.gagnon.2@umontreal.ca'
_publ_contact_author_fax     ?
_publ_contact_author_phone     '+1 514 340 5177 Ext. 7372'
_publ_section_title
;
2,7-Dibromo-9-octyl-9<i>H</i>-carbazole
;
loop_
    _publ_author_name
    _publ_author_footnote
    _publ_author_address
    'Gagnon, Eric'
;
Fellow of the Natural Sciences and Engineering Research Council of Canada,
2003--2008.
;
;
D\'epartement de Chimie
Universit\'e of Montr\'eal
CP 6128, succ. Centre-ville
Montr\'eal
Qu\'ebec
Canada H3C 3J7
;
    'Lalibert\'e, Dominic'
; ?
;
;
SolarisChem Inc.
598 Chaline Street
St-Lazare
Qu\'ebec
Canada J7T 3E8
;
data_I
_audit_creation_method     SHELXL97
_chemical_name_systematic
;
2,7-Dibromo-9-octyl-9<i>H</i>-carbazole
;
_chemical_name_common     ?
_chemical_formula_moiety     'C20 H23 Br2 N'
_chemical_formula_sum     'C20 H23 Br2 N'
_chemical_formula_iupac     'C20 H23 Br2 N'
_chemical_formula_weight     437.21
_chemical_melting_point     ?
_symmetry_cell_setting     monoclinic
_symmetry_space_group_name_H-M     'P 21/c'
_symmetry_space_group_name_hall     '-P 2ybc'
loop_
    _symmetry_equiv_pos_as_xyz
    'x, y, z'
    '-x, y+1/2, -z+1/2'
    '-x, -y, -z'
    'x, -y-1/2, z-1/2'
_cell_length_a     20.7256(4)
_cell_length_b     4.65780(10)
_cell_length_c     19.7236(4)
_cell_angle_alpha     90
_cell_angle_beta     95.9450(10)
_cell_angle_gamma     90
_cell_volume     1893.79(7)
_cell_formula_units_Z     4
_cell_measurement_reflns_used     20371
_cell_measurement_theta_min     2.94
_cell_measurement_theta_max     67.78
_cell_measurement_temperature     150
_exptl_crystal_description     needle
_exptl_crystal_colour     colourless
_exptl_crystal_size_max     0.13
_exptl_crystal_size_mid     0.07
_exptl_crystal_size_min     0.04
_exptl_crystal_density_diffrn     1.533
_exptl_crystal_density_meas     ?
_exptl_crystal_density_method     'not measured'
_exptl_crystal_F_000     880
_exptl_absorpt_coefficient_mu     5.404
_exptl_absorpt_correction_Type     multi-scan
_exptl_absorpt_process_details     '(SADABS; Sheldrick, 2007)'
_exptl_absorpt_correction_T_min     0.6330
_exptl_absorpt_correction_T_max     0.8056
_exptl_special_details
;
X-ray crystallographic data for the title compound were collected from a
single-crystal sample, which was mounted on a loop fiber. Data were collected
using a Bruker Microstar diffractometer equipped with a Platinum 135 CCD
Detector, Helios optics and a Kappa goniometer. The crystal-to-detector
distance was 4.0 cm, and the data collection was carried out in 512 <i>x</i>
512 pixel mode. The initial unit-cell parameters were determined by a
least-squares fit of the angular setting of strong reflections, collected by a
10.0 degree scan in 33 frames over three different parts of the reciprocal
space (99 frames total).
Due to geometrical constraints of the instrument and the use of copper
radiation, we consistently obtain a data completeness lower than 100%
depending on the crystal system and the orientation of the mounted crystal,
even with appropriate data collection routines. Typical values for data
completeness range from 83--92% for triclinic, 85--97% for monoclinic and
85--98% for all other crystal systems.
;
_diffrn_ambient_temperature     150
_diffrn_radiation_type     CuK\a
_diffrn_radiation_wavelength     1.54178
_diffrn_radiation_source     'Rotating anode'
_diffrn_radiation_monochromator     'Helios optics'
_diffrn_measurement_device_type     'Bruker Microstar'
_diffrn_measurement_method     \w
_diffrn_detector_area_resol_mean     8.3
_diffrn_reflns_number     30701
_diffrn_reflns_av_R_equivalents     0.065
_diffrn_reflns_av_sigmaI/netI     0.0282
_diffrn_reflns_theta_min     4.29
_diffrn_reflns_theta_max     68.17
_diffrn_reflns_theta_full     68.17
_diffrn_measured_fraction_theta_max     0.949
_diffrn_measured_fraction_theta_full     0.949
_diffrn_reflns_limit_h_min     -24
_diffrn_reflns_limit_h_max     24
_diffrn_reflns_limit_k_min     -5
_diffrn_reflns_limit_k_max     5
_diffrn_reflns_limit_l_min     -22
_diffrn_reflns_limit_l_max     23
_diffrn_standards_number     136
_diffrn_standards_interval_time     900
_diffrn_standards_decay_%     9.40
_refine_special_details
;
Refinement of <i>F</i>^2^ against ALL reflections. The weighted <i>R</i>-factor
<i>wR</i> and goodness of fit <i>S</i> are based on <i>F</i>^2^, conventional
<i>R</i>-factors <i>R</i> are based on <i>F</i>, with <i>F</i> set to zero for
negative <i>F</i>^2^. The threshold expression of <i>F</i>^2^ >
\s(<i>F</i>^2^) is used only for calculating <i>R</i>-factors(gt) <i>etc</i>.
and is not relevant to the choice of reflections for refinement.
<i>R</i>-factors based on <i>F</i>^2^ are statistically about twice as large
as those based on <i>F</i>, and <i>R</i>- factors based on ALL data will be
even larger.
;
_reflns_number_total     3301
_reflns_number_gt     3158
_reflns_threshold_expression     I>2\s(I)
_refine_ls_structure_factor_coef     Fsqd
_refine_ls_matrix_type     full
_refine_ls_R_factor_all     0.0311
_refine_ls_R_factor_gt     0.0302
_refine_ls_wR_factor_gt     0.0818
_refine_ls_wR_factor_ref     0.0825
_refine_ls_goodness_of_fit_ref     1.070
_refine_ls_restrained_S_all     1.070
_refine_ls_number_reflns     3301
_refine_ls_number_parameters     209
_refine_ls_number_restraints     0
_refine_ls_hydrogen_treatment     constr
_refine_ls_weighting_scheme     calc
_refine_ls_weighting_details
       'calc w = 1/[\s^2^(Fo^2^)+(0.0431P)^2^+0.9966P] where P=(Fo^2^+2Fc^2^)/3'
_atom_sites_solution_hydrogens     geom
_atom_sites_solution_primary     direct
_atom_sites_solution_secondary     difmap
_refine_ls_shift/su_max     0.001
_refine_ls_shift/su_mean     0.000
_refine_diff_density_max     0.509
_refine_diff_density_min     -0.385
_refine_ls_extinction_method     none
_refine_ls_extinction_coef     ?
loop_
    _atom_type_symbol
    _atom_type_description
    _atom_type_scat_dispersion_real
    _atom_type_scat_dispersion_imag
    _atom_type_scat_source
    'C' 'C' 0.0181 0.0091
                         'International Tables Vol C Tables 4.2.6.8 and 6.1.1.4'
    'H' 'H' 0.0000 0.0000
                         'International Tables Vol C Tables 4.2.6.8 and 6.1.1.4'
    'N' 'N' 0.0311 0.0180
                         'International Tables Vol C Tables 4.2.6.8 and 6.1.1.4'
    'Br' 'Br' -0.6763 1.2805
                         'International Tables Vol C Tables 4.2.6.8 and 6.1.1.4'
_computing_data_collection     'APEX2 (Bruker, 2006)'
_computing_cell_refinement     'SAINT (Bruker, 2006)'
_computing_data_reduction     'SAINT (Bruker, 2006)'
_computing_structure_solution     'SHELXS97 (Sheldrick, 2008)'
_computing_structure_refinement     'SHELXL97 (Sheldrick, 2008)'
_computing_molecular_graphics
;
SHELXTL (Sheldrick, 2008) and Material Studio (Accelrys, 2005)
;
_computing_publication_material     'UdMX (Maris, 2004)'
loop_
    _atom_site_type_symbol
    _atom_site_label
    _atom_site_fract_x
    _atom_site_fract_y
    _atom_site_fract_z
    _atom_site_U_iso_or_equiv
    _atom_site_adp_type
    _atom_site_calc_flag
    _atom_site_refinement_flags
    _atom_site_occupancy
    _atom_site_disorder_assembly
    _atom_site_disorder_group
    Br Br1 0.277870(14) 0.91023(7) 0.562136(14) 0.05940(12) Uani d . 1 . .
    Br Br2 0.056608(12) 0.45377(7) 0.073002(13) 0.05584(12) Uani d . 1 . .
    C C1 0.23693(9) 0.8734(4) 0.42106(11) 0.0366(5) Uani d . 1 . .
    H H1 0.2690 1.0155 0.4159 0.044 Uiso calc R 1 . .
    C C2 0.22615(11) 0.7662(5) 0.48414(11) 0.0411(5) Uani d . 1 . .
    C C3 0.17985(12) 0.5585(5) 0.49381(12) 0.0452(5) Uani d . 1 . .
    H H3 0.1744 0.4921 0.5384 0.054 Uiso calc R 1 . .
    C C4 0.14194(11) 0.4495(4) 0.43831(12) 0.0405(5) Uani d . 1 . .
    H H4 0.1100 0.3080 0.4443 0.049 Uiso calc R 1 . .
    C C5 0.07350(9) 0.2906(4) 0.27976(11) 0.0368(5) Uani d . 1 . .
    H H5 0.0533 0.1671 0.3096 0.044 Uiso calc R 1 . .
    C C6 0.05563(9) 0.2808(4) 0.21101(12) 0.0396(5) Uani d . 1 . .
    H H6 0.0231 0.1502 0.1930 0.047 Uiso calc R 1 . .
    C C7 0.08542(10) 0.4637(4) 0.16739(12) 0.0377(5) Uani d . 1 . .
    C C8 0.13427(9) 0.6544(4) 0.19041(10) 0.0340(4) Uani d . 1 . .
    H H8 0.1547 0.7739 0.1600 0.041 Uiso calc R 1 . .
    C C9 0.15163(8) 0.6612(4) 0.26027(10) 0.0296(4) Uani d . 1 . .
    C C10 0.12158(9) 0.4832(4) 0.30598(11) 0.0313(4) Uani d . 1 . .
    C C11 0.15084(9) 0.5491(4) 0.37300(11) 0.0333(4) Uani d . 1 . .
    C C12 0.19845(9) 0.7622(4) 0.36566(10) 0.0317(4) Uani d . 1 . .
    C C13 0.24263(9) 1.0219(4) 0.26789(10) 0.0312(4) Uani d . 1 . .
    H H13A 0.2547 1.1795 0.3004 0.037 Uiso calc R 1 . .
    H H13B 0.2208 1.1080 0.2257 0.037 Uiso calc R 1 . .
    C C14 0.30385(9) 0.8674(4) 0.25132(11) 0.0319(4) Uani d . 1 . .
    H H14A 0.3277 0.7976 0.2942 0.038 Uiso calc R 1 . .
    H H14B 0.2914 0.6981 0.2226 0.038 Uiso calc R 1 . .
    C C15 0.34861(9) 1.0575(4) 0.21437(11) 0.0327(4) Uani d . 1 . .
    H H15A 0.3241 1.1362 0.1728 0.039 Uiso calc R 1 . .
    H H15B 0.3631 1.2212 0.2442 0.039 Uiso calc R 1 . .
    C C16 0.40776(9) 0.8980(4) 0.19451(11) 0.0341(4) Uani d . 1 . .
    H H16A 0.3931 0.7254 0.1680 0.041 Uiso calc R 1 . .
    H H16B 0.4339 0.8325 0.2365 0.041 Uiso calc R 1 . .
    C C17 0.45074(10) 1.0767(4) 0.15261(12) 0.0364(5) Uani d . 1 . .
    H H17A 0.4241 1.1515 0.1119 0.044 Uiso calc R 1 . .
    H H17B 0.4676 1.2434 0.1801 0.044 Uiso calc R 1 . .
    C C18 0.50750(10) 0.9090(4) 0.12985(12) 0.0396(5) Uani d . 1 . .
    H H18A 0.5331 0.8288 0.1706 0.048 Uiso calc R 1 . .
    H H18B 0.4904 0.7457 0.1013 0.048 Uiso calc R 1 . .
    C C19 0.55238(10) 1.0841(5) 0.08983(13) 0.0442(5) Uani d . 1 . .
    H H19A 0.5698 1.2473 0.1182 0.053 Uiso calc R 1 . .
    H H19B 0.5270 1.1638 0.0488 0.053 Uiso calc R 1 . .
    C C20 0.60875(12) 0.9104(6) 0.06785(16) 0.0586(7) Uani d . 1 . .
    H H20A 0.6350 0.8366 0.1083 0.088 Uiso calc R 1 . .
    H H20B 0.6356 1.0334 0.0418 0.088 Uiso calc R 1 . .
    H H20C 0.5920 0.7494 0.0393 0.088 Uiso calc R 1 . .
    N N1 0.19774(7) 0.8298(3) 0.29719(8) 0.0309(3) Uani d . 1 . .
loop_
    _atom_site_aniso_label
    _atom_site_aniso_U_11
    _atom_site_aniso_U_22
    _atom_site_aniso_U_33
    _atom_site_aniso_U_12
    _atom_site_aniso_U_13
    _atom_site_aniso_U_23
    Br1 0.06460(19) 0.0781(2) 0.03306(19) 0.00348(13) -0.00678(13) -0.00578(11)
    Br2 0.04915(17) 0.0795(2) 0.03734(19) 0.00033(11) -0.00278(13) -0.01405(11)
    C1 0.0320(9) 0.0419(10) 0.0357(12) 0.0036(8) 0.0031(9) -0.0021(8)
    C2 0.0427(11) 0.0501(12) 0.0298(12) 0.0099(9) 0.0008(9) -0.0031(9)
    C3 0.0529(13) 0.0517(12) 0.0328(13) 0.0090(10) 0.0138(11) 0.0056(9)
    C4 0.0428(11) 0.0422(11) 0.0385(13) 0.0019(8) 0.0140(10) 0.0047(9)
    C5 0.0302(9) 0.0356(9) 0.0458(13) -0.0001(8) 0.0101(9) -0.0009(9)
    C6 0.0286(9) 0.0395(10) 0.0507(14) -0.0002(8) 0.0045(9) -0.0085(9)
    C7 0.0311(10) 0.0460(11) 0.0356(12) 0.0081(8) 0.0019(9) -0.0082(9)
    C8 0.0297(9) 0.0389(10) 0.0338(12) 0.0039(8) 0.0049(8) 0.0005(8)
    C9 0.0255(8) 0.0324(9) 0.0315(11) 0.0041(7) 0.0052(8) -0.0006(7)
    C10 0.0269(9) 0.0334(9) 0.0346(12) 0.0049(7) 0.0077(8) 0.0008(8)
    C11 0.0301(9) 0.0351(9) 0.0359(12) 0.0045(7) 0.0097(9) 0.0015(8)
    C12 0.0295(9) 0.0358(9) 0.0305(11) 0.0055(7) 0.0068(8) 0.0014(8)
    C13 0.0302(9) 0.0325(9) 0.0314(11) 0.0002(7) 0.0051(8) 0.0018(8)
    C14 0.0293(9) 0.0334(9) 0.0333(11) 0.0014(7) 0.0045(8) 0.0037(8)
    C15 0.0301(9) 0.0332(9) 0.0352(12) 0.0004(7) 0.0051(9) 0.0032(8)
    C16 0.0297(9) 0.0367(9) 0.0362(12) 0.0016(7) 0.0049(9) 0.0038(8)
    C17 0.0316(9) 0.0381(10) 0.0401(13) 0.0006(8) 0.0067(9) 0.0032(8)
    C18 0.0344(10) 0.0407(10) 0.0450(14) 0.0008(8) 0.0103(10) 0.0030(9)
    C19 0.0365(11) 0.0469(12) 0.0509(15) -0.0043(9) 0.0133(10) 0.0010(10)
    C20 0.0441(13) 0.0647(15) 0.071(2) -0.0028(11) 0.0275(13) -0.0028(13)
    N1 0.0282(7) 0.0360(8) 0.0289(9) -0.0009(6) 0.0050(7) 0.0017(7)
_geom_special_details
;
All e.s.d.'s (except the e.s.d. in the dihedral angle between two l.s. planes)
are estimated using the full covariance matrix. The cell e.s.d.'s are taken
into account individually in the estimation of e.s.d.'s in distances, angles
and torsion angles; correlations between e.s.d.'s in cell parameters are only
used when they are defined by crystal symmetry. An approximate (isotropic)
treatment of cell e.s.d.'s is used for estimating e.s.d.'s involving l.s.
planes.
;
loop_
    _geom_bond_atom_site_label_1
    _geom_bond_atom_site_label_2
    _geom_bond_site_symmetry_2
    _geom_bond_distance
    _geom_bond_publ_flag
    Br1 C2 . 1.904(2) N
    Br2 C7 . 1.896(2) N
    C1 C2 . 1.380(3) N
    C1 C12 . 1.385(3) N
    C1 H1 . 0.9500 N
    C2 C3 . 1.390(3) N
    C3 C4 . 1.376(4) N
    C3 H3 . 0.9500 N
    C4 C11 . 1.399(3) N
    C4 H4 . 0.9500 N
    C5 C6 . 1.369(3) N
    C5 C10 . 1.399(3) N
    C5 H5 . 0.9500 N
    C6 C7 . 1.399(3) N
    C6 H6 . 0.9500 N
    C7 C8 . 1.387(3) N
    C8 C9 . 1.388(3) N
    C8 H8 . 0.9500 N
    C9 N1 . 1.384(3) N
    C9 C10 . 1.416(3) N
    C10 C11 . 1.429(3) N
    C11 C12 . 1.417(3) N
    C12 N1 . 1.385(2) N
    C13 N1 . 1.453(2) N
    C13 C14 . 1.523(2) N
    C13 H13A . 0.9900 N
    C13 H13B . 0.9900 N
    C14 C15 . 1.522(2) N
    C14 H14A . 0.9900 N
    C14 H14B . 0.9900 N
    C15 C16 . 1.519(3) N
    C15 H15A . 0.9900 N
    C15 H15B . 0.9900 N
    C16 C17 . 1.524(3) N
    C16 H16A . 0.9900 N
    C16 H16B . 0.9900 N
    C17 C18 . 1.518(3) N
    C17 H17A . 0.9900 N
    C17 H17B . 0.9900 N
    C18 C19 . 1.518(3) N
    C18 H18A . 0.9900 N
    C18 H18B . 0.9900 N
    C19 C20 . 1.520(3) N
    C19 H19A . 0.9900 N
    C19 H19B . 0.9900 N
    C20 H20A . 0.9800 N
    C20 H20B . 0.9800 N
    C20 H20C . 0.9800 N
loop_
    _geom_angle_atom_site_label_1
    _geom_angle_atom_site_label_2
    _geom_angle_atom_site_label_3
    _geom_angle_site_symmetry_1
    _geom_angle_site_symmetry_3
    _geom_angle
    _geom_angle_publ_flag
    C2 C1 C12 . . 116.24(19) N
    C2 C1 H1 . . 121.9 N
    C12 C1 H1 . . 121.9 N
    C1 C2 C3 . . 123.7(2) N
    C1 C2 Br1 . . 118.09(17) N
    C3 C2 Br1 . . 118.25(17) N
    C4 C3 C2 . . 119.5(2) N
    C4 C3 H3 . . 120.2 N
    C2 C3 H3 . . 120.2 N
    C3 C4 C11 . . 119.4(2) N
    C3 C4 H4 . . 120.3 N
    C11 C4 H4 . . 120.3 N
    C6 C5 C10 . . 119.78(18) N
    C6 C5 H5 . . 120.1 N
    C10 C5 H5 . . 120.1 N
    C5 C6 C7 . . 119.84(19) N
    C5 C6 H6 . . 120.1 N
    C7 C6 H6 . . 120.1 N
    C8 C7 C6 . . 122.8(2) N
    C8 C7 Br2 . . 118.81(16) N
    C6 C7 Br2 . . 118.36(16) N
    C7 C8 C9 . . 116.41(18) N
    C7 C8 H8 . . 121.8 N
    C9 C8 H8 . . 121.8 N
    N1 C9 C8 . . 128.98(17) N
    N1 C9 C10 . . 108.81(17) N
    C8 C9 C10 . . 122.21(18) N
    C5 C10 C9 . . 118.90(19) N
    C5 C10 C11 . . 134.20(18) N
    C9 C10 C11 . . 106.90(17) N
    C4 C11 C12 . . 119.1(2) N
    C4 C11 C10 . . 134.14(19) N
    C12 C11 C10 . . 106.81(17) N
    C1 C12 N1 . . 129.14(18) N
    C1 C12 C11 . . 122.11(18) N
    N1 C12 C11 . . 108.76(18) N
    N1 C13 C14 . . 112.13(15) N
    N1 C13 H13A . . 109.2 N
    C14 C13 H13A . . 109.2 N
    N1 C13 H13B . . 109.2 N
    C14 C13 H13B . . 109.2 N
    H13A C13 H13B . . 107.9 N
    C15 C14 C13 . . 113.00(15) N
    C15 C14 H14A . . 109.0 N
    C13 C14 H14A . . 109.0 N
    C15 C14 H14B . . 109.0 N
    C13 C14 H14B . . 109.0 N
    H14A C14 H14B . . 107.8 N
    C16 C15 C14 . . 112.77(15) N
    C16 C15 H15A . . 109.0 N
    C14 C15 H15A . . 109.0 N
    C16 C15 H15B . . 109.0 N
    C14 C15 H15B . . 109.0 N
    H15A C15 H15B . . 107.8 N
    C15 C16 C17 . . 113.92(16) N
    C15 C16 H16A . . 108.8 N
    C17 C16 H16A . . 108.8 N
    C15 C16 H16B . . 108.8 N
    C17 C16 H16B . . 108.8 N
    H16A C16 H16B . . 107.7 N
    C18 C17 C16 . . 113.20(16) N
    C18 C17 H17A . . 108.9 N
    C16 C17 H17A . . 108.9 N
    C18 C17 H17B . . 108.9 N
    C16 C17 H17B . . 108.9 N
    H17A C17 H17B . . 107.8 N
    C19 C18 C17 . . 114.38(17) N
    C19 C18 H18A . . 108.7 N
    C17 C18 H18A . . 108.7 N
    C19 C18 H18B . . 108.7 N
    C17 C18 H18B . . 108.7 N
    H18A C18 H18B . . 107.6 N
    C18 C19 C20 . . 113.13(19) N
    C18 C19 H19A . . 109.0 N
    C20 C19 H19A . . 109.0 N
    C18 C19 H19B . . 109.0 N
    C20 C19 H19B . . 109.0 N
    H19A C19 H19B . . 107.8 N
    C19 C20 H20A . . 109.5 N
    C19 C20 H20B . . 109.5 N
    H20A C20 H20B . . 109.5 N
    C19 C20 H20C . . 109.5 N
    H20A C20 H20C . . 109.5 N
    H20B C20 H20C . . 109.5 N
    C9 N1 C12 . . 108.71(15) N
    C9 N1 C13 . . 125.15(16) N
    C12 N1 C13 . . 125.82(17) N
loop_
    _geom_torsion_atom_site_label_1
    _geom_torsion_atom_site_label_2
    _geom_torsion_atom_site_label_3
    _geom_torsion_atom_site_label_4
    _geom_torsion_site_symmetry_1
    _geom_torsion_site_symmetry_2
    _geom_torsion_site_symmetry_3
    _geom_torsion_site_symmetry_4
    _geom_torsion
    _geom_torsion_publ_flag
    C12 C1 C2 C3 . . . . 0.0(3) N
    C12 C1 C2 Br1 . . . . 179.77(14) N
    C1 C2 C3 C4 . . . . 0.0(3) N
    Br1 C2 C3 C4 . . . . -179.72(16) N
    C2 C3 C4 C11 . . . . 0.3(3) N
    C10 C5 C6 C7 . . . . -0.1(3) N
    C5 C6 C7 C8 . . . . 1.5(3) N
    C5 C6 C7 Br2 . . . . -177.43(14) N
    C6 C7 C8 C9 . . . . -1.5(3) N
    Br2 C7 C8 C9 . . . . 177.42(13) N
    C7 C8 C9 N1 . . . . -179.35(17) N
    C7 C8 C9 C10 . . . . 0.2(3) N
    C6 C5 C10 C9 . . . . -1.1(3) N
    C6 C5 C10 C11 . . . . 179.62(19) N
    N1 C9 C10 C5 . . . . -179.27(16) N
    C8 C9 C10 C5 . . . . 1.1(3) N
    N1 C9 C10 C11 . . . . 0.18(19) N
    C8 C9 C10 C11 . . . . -179.46(16) N
    C3 C4 C11 C12 . . . . -0.5(3) N
    C3 C4 C11 C10 . . . . 179.1(2) N
    C5 C10 C11 C4 . . . . -1.2(4) N
    C9 C10 C11 C4 . . . . 179.4(2) N
    C5 C10 C11 C12 . . . . 178.5(2) N
    C9 C10 C11 C12 . . . . -0.84(19) N
    C2 C1 C12 N1 . . . . 179.21(18) N
    C2 C1 C12 C11 . . . . -0.4(3) N
    C4 C11 C12 C1 . . . . 0.6(3) N
    C10 C11 C12 C1 . . . . -179.15(17) N
    C4 C11 C12 N1 . . . . -179.03(16) N
    C10 C11 C12 N1 . . . . 1.2(2) N
    N1 C13 C14 C15 . . . . 174.47(17) N
    C13 C14 C15 C16 . . . . -176.84(18) N
    C14 C15 C16 C17 . . . . 175.50(18) N
    C15 C16 C17 C18 . . . . -176.75(19) N
    C16 C17 C18 C19 . . . . -178.2(2) N
    C17 C18 C19 C20 . . . . 179.9(2) N
    C8 C9 N1 C12 . . . . -179.81(18) N
    C10 C9 N1 C12 . . . . 0.58(19) N
    C8 C9 N1 C13 . . . . -6.1(3) N
    C10 C9 N1 C13 . . . . 174.33(16) N
    C1 C12 N1 C9 . . . . 179.27(18) N
    C11 C12 N1 C9 . . . . -1.12(19) N
    C1 C12 N1 C13 . . . . 5.6(3) N
    C11 C12 N1 C13 . . . . -174.82(16) N
    C14 C13 N1 C9 . . . . -86.0(2) N
    C14 C13 N1 C12 . . . . 86.7(2) N
loop_
    _geom_hbond_atom_site_label_D
    _geom_hbond_atom_site_label_H
    _geom_hbond_atom_site_label_A
    _geom_hbond_site_symmetry_A
    _geom_hbond_distance_DH
    _geom_hbond_distance_HA
    _geom_hbond_distance_DA
    _geom_hbond_angle_DHA
    _geom_hbond_publ_flag
    C13 H13A Cg1 1_565 0.98 2.96 3.582(2) 121 Y
    C13 H13A Cg2 1_565 0.98 2.99 3.566(2) 119 Y
