# Supplementary material for: 2,7-Dibromo-9-octyl-9H-carbazole
Source: Acta Crystallogr Sect E Struct Rep Online. 2008 Oct 22;64(Pt 11):o2147. doi: 10.1107/S1600536808032121 (PMC2959667; doi:10.1107/S1600536808032121)
Supplement: Supplementary file 2 [file e-64-o2147-Isup2.hkl]

# 
# h,k,l, Fc-squared, Fo-squared, sigma(Fo-squared) and status flag 
# 
data_I
_shelx_title ' GAGE10 in P2(1)/c' 
_shelx_refln_list_code          4 
_shelx_F_calc_maximum      215.52 
_exptl_crystal_F_000       880.00 
_reflns_d_resolution_high  0.8305 
 
loop_ 
 _symmetry_equiv_pos_as_xyz 
 'x, y, z' 
 '-x, y+1/2, -z+1/2' 
 '-x, -y, -z' 
 'x, -y-1/2, z-1/2' 
 
_cell_length_a    20.7256 
_cell_length_b     4.6578 
_cell_length_c    19.7236 
_cell_angle_alpha  90.000 
_cell_angle_beta   95.945 
_cell_angle_gamma  90.000 
 
_shelx_F_squared_multiplier     1.000 
 
loop_ 
 _refln_index_h 
 _refln_index_k 
 _refln_index_l 
 _refln_F_squared_calc 
 _refln_F_squared_meas 
 _refln_F_squared_sigma 
 _refln_observed_status 
   2   0   0     4789.95     4561.88    132.39 o 
   3   0   0      547.03      598.92     15.77 o 
   4   0   0     3399.60     3237.13     84.98 o 
   5   0   0     8040.33     7737.11    339.31 o 
   6   0   0    14683.76    16040.59    467.45 o 
   7   0   0        7.72       14.94      1.95 o 
   8   0   0     7180.38     7438.55    217.19 o 
   9   0   0    28648.67    28334.95    839.61 o 
  10   0   0     7424.07     8019.38    234.43 o 
  11   0   0      535.51      671.60     25.56 o 
  12   0   0     3954.28     3839.00    141.40 o 
  13   0   0      456.24      422.78     10.55 o 
  14   0   0     5171.31     4943.18    101.45 o 
  15   0   0     4188.14     4011.72     89.13 o 
  16   0   0      217.67      214.09      6.04 o 
  17   0   0     1028.84      989.99     23.84 o 
  18   0   0     2814.48     2728.45     82.25 o 
  19   0   0       11.50        9.33      1.87 o 
  20   0   0      710.43      724.49     21.17 o 
  21   0   0      354.65      376.56     11.48 o 
  22   0   0      259.39      310.99      9.73 o 
  23   0   0      693.38      634.69     18.66 o 
  24   0   0      440.68      423.03     12.57 o 
   1   1   0    17607.63    18339.21    350.88 o 
   2   1   0      154.17      166.37      3.39 o 
   3   1   0    26668.63    29341.07    697.95 o 
   4   1   0     8802.68     9299.39    172.17 o 
   5   1   0      857.89      967.09     18.06 o 
   6   1   0     5410.53     5742.41    109.79 o 
   7   1   0      322.68      315.21      6.63 o 
   8   1   0     2165.05     2247.55     47.35 o 
   9   1   0      231.08      257.70      5.91 o 
  10   1   0       44.25       76.33      2.27 o 
  11   1   0     2016.13     2111.66     44.38 o 
  12   1   0     1596.42     1556.56     25.77 o 
  13   1   0       34.12       45.52      1.89 o 
  14   1   0       21.72       20.98      0.97 o 
  15   1   0     1191.89     1130.82     17.10 o 
  16   1   0      276.24      286.72      5.55 o 
  17   1   0       85.11       87.68      2.44 o 
  18   1   0       34.72       41.73      2.12 o 
  19   1   0       81.84       74.88      2.85 o 
  20   1   0      186.77      170.51      4.34 o 
  21   1   0      184.71      206.44      5.13 o 
  22   1   0       51.11       55.16      2.26 o 
  23   1   0        4.52        6.79      1.14 o 
  24   1   0      196.02      190.43      5.18 o 
   0   2   0    13077.93    13342.12    359.62 o 
   1   2   0     1410.56     1400.34     27.15 o 
   2   2   0      506.00      531.13      9.97 o 
   3   2   0     1221.97     1159.10     22.32 o 
   4   2   0        8.73       28.50      3.68 o 
   5   2   0     3077.63     3307.62     68.31 o 
   6   2   0     1392.83     1300.56     26.43 o 
   7   2   0      212.25      282.41      6.15 o 
   8   2   0      154.33      141.72      4.27 o 
   9   2   0     3858.51     3509.33     66.72 o 
  10   2   0     2801.15     2663.52     41.63 o 
  11   2   0       11.64       11.36      0.91 o 
  12   2   0      128.45      124.13      2.63 o 
  13   2   0      177.58      175.43      3.52 o 
  14   2   0       91.77       89.00      2.32 o 
  15   2   0      133.95      135.12      2.92 o 
  16   2   0       65.26       73.25      2.45 o 
  17   2   0      519.06      536.62     11.33 o 
  18   2   0      901.08      930.33     17.96 o 
  19   2   0        1.03        3.12      1.05 o 
  20   2   0       90.99       84.82      2.62 o 
  21   2   0       26.97       29.31      1.51 o 
  22   2   0       69.54       61.88      2.27 o 
  23   2   0        4.51        3.16      1.48 o 
   1   3   0      712.26      672.97      9.59 o 
   2   3   0     1100.26     1045.20     15.41 o 
   3   3   0     3784.46     3492.83     48.22 o 
   4   3   0        9.41        9.96      0.79 o 
   5   3   0        2.19        3.90      0.91 o 
   6   3   0     4561.21     4284.20     60.23 o 
   7   3   0      620.61      576.32      9.11 o 
   8   3   0     2477.57     2466.79     42.10 o 
   9   3   0       73.93       71.87      1.93 o 
  10   3   0      609.21      591.51      9.36 o 
  11   3   0      195.36      206.64      4.03 o 
  12   3   0     1201.70     1202.98     23.80 o 
  13   3   0       30.48       32.91      1.69 o 
  14   3   0       64.99       63.18      2.27 o 
  15   3   0      614.86      639.55     12.47 o 
  16   3   0       58.28       65.59      2.36 o 
  17   3   0      100.22      118.96      3.30 o 
  18   3   0        7.27        4.01      1.05 o 
  19   3   0       27.32       32.12      1.42 o 
  20   3   0        5.30        2.92      1.16 o 
   0   4   0       44.53       32.17      2.30 o 
   1   4   0      984.02      947.61     17.70 o 
   2   4   0      341.67      354.19      7.23 o 
   3   4   0       23.94       25.00      1.50 o 
   4   4   0      134.48      128.73      3.49 o 
   5   4   0       62.42       60.34      2.13 o 
   6   4   0       15.83       20.12      1.32 o 
   7   4   0     1020.39     1032.43     19.19 o 
   8   4   0      107.56      111.40      3.06 o 
   9   4   0       53.24       61.05      2.28 o 
  10   4   0      158.36      167.15      4.17 o 
  11   4   0       79.59       85.64      3.83 o 
  12   4   0        3.35        4.75      1.29 o 
  13   4   0        4.55        7.30      1.23 o 
  14   4   0        4.74        5.03      1.11 o 
  15   4   0        5.75        6.17      1.05 o 
  16   4   0      106.55      118.61      5.78 o 
  17   4   0       56.95       70.04      3.48 o 
   1   5   0      159.70      148.85      3.47 o 
   2   5   0      128.52      130.31      3.19 o 
   3   5   0      362.29      386.44      7.62 o 
   4   5   0      239.18      241.60      5.30 o 
   5   5   0       44.93       41.67      1.73 o 
   6   5   0       22.89       24.13      1.57 o 
   7   5   0        7.60        7.17      1.26 o 
   8   5   0        6.41        7.28      1.26 o 
   9   5   0       39.77       33.25      1.69 o 
  10   5   0        4.29        1.20      1.30 o 
  11   5   0       93.89       96.79      5.52 o 
 -24   1   1       25.88       27.57      1.61 o 
 -23   1   1        6.07        3.81      1.10 o 
 -22   1   1      226.89      243.42      5.79 o 
 -21   1   1      394.85      405.43      8.65 o 
 -20   1   1       37.56       29.03      1.55 o 
 -19   1   1     2626.57     2733.14     50.56 o 
 -18   1   1      820.34      865.96     16.52 o 
 -17   1   1      551.48      521.64      9.09 o 
 -16   1   1      106.37      111.92      2.84 o 
 -15   1   1     1484.81     1414.97     21.86 o 
 -14   1   1       76.21       63.22      1.52 o 
 -13   1   1     6414.70     6033.20     87.32 o 
 -12   1   1     3868.69     3850.54     69.44 o 
 -11   1   1       30.21       41.08      2.14 o 
 -10   1   1     7184.22     7136.05    148.82 o 
  -9   1   1     8999.74     8842.83    176.16 o 
  -8   1   1        8.83        8.28      0.76 o 
  -7   1   1      703.83      813.65     15.80 o 
  -6   1   1    24442.81    25946.37    517.79 o 
  -5   1   1     5377.04     5993.67    111.51 o 
  -4   1   1    37678.49    42128.26   1218.69 o 
  -2   1   1     5449.74     6117.16    114.46 o 
  -1   1   1    22131.79    24093.60    502.56 o 
   0   1   1    10457.27    11001.68    210.76 o 
   1   1   1     6378.58     6169.39    114.10 o 
   2   1   1    24152.29    26461.85    589.02 o 
   3   1   1     3243.08     3276.46     60.89 o 
   4   1   1     2406.19     2515.21     46.77 o 
   5   1   1    12233.02    12717.03    248.63 o 
   6   1   1     6962.62     7112.81    154.39 o 
   7   1   1      970.04     1098.28     23.18 o 
   8   1   1    12047.42    12686.69    287.92 o 
   9   1   1    14827.53    15605.20    377.98 o 
  10   1   1       95.96      121.12      3.16 o 
  11   1   1      104.44      124.60      3.44 o 
  12   1   1      276.79      255.38      4.42 o 
  13   1   1      122.67      119.35      2.44 o 
  14   1   1     4608.53     4314.75     65.93 o 
  15   1   1      851.08      824.50     14.40 o 
  16   1   1       32.29       30.99      1.45 o 
  17   1   1     2086.01     2083.30     42.87 o 
  18   1   1     2804.35     2900.63     59.38 o 
  19   1   1        2.60        0.80      1.26 o 
  20   1   1       67.14       71.25      2.72 o 
  21   1   1      488.66      500.15     10.91 o 
  22   1   1        4.67        1.63      1.15 o 
  23   1   1      440.44      428.57     11.27 o 
  24   1   1      158.63      168.01      5.59 o 
 -23   2   1        0.17        2.41      1.27 o 
 -22   2   1       30.81       27.89      1.57 o 
 -21   2   1      361.68      356.48      7.92 o 
 -20   2   1      147.55      137.13      3.39 o 
 -19   2   1      320.04      342.41      6.85 o 
 -18   2   1       41.67       50.68      1.96 o 
 -17   2   1       18.11       24.36      1.74 o 
 -16   2   1     1742.64     1761.53     33.39 o 
 -15   2   1     1348.50     1286.24     22.55 o 
 -14   2   1      149.95      159.49      3.11 o 
 -13   2   1        7.26        8.89      1.02 o 
 -12   2   1     1957.53     1860.80     27.92 o 
 -11   2   1       19.64       29.39      1.10 o 
 -10   2   1      205.91      263.65      5.80 o 
  -9   2   1       11.28        7.55      1.02 o 
  -8   2   1       24.30       50.08      2.09 o 
  -7   2   1    13545.17    14079.71    286.62 o 
  -6   2   1     7743.52     7749.57    150.43 o 
  -5   2   1      437.62      424.69      8.23 o 
  -4   2   1        2.43        6.95      0.66 o 
  -3   2   1     7080.47     7281.61    129.64 o 
  -2   2   1      115.20      133.73      2.83 o 
  -1   2   1     8022.75     8095.34    162.81 o 
   0   2   1       73.00       93.32      2.05 o 
   1   2   1     2656.08     2660.83     59.52 o 
   2   2   1     8097.67     8271.77    151.66 o 
   3   2   1    10119.88    10506.81    191.97 o 
   4   2   1       12.66        9.40      1.30 o 
   5   2   1      131.92      149.36      3.32 o 
   6   2   1     2842.34     2725.45     55.30 o 
   7   2   1       58.47       90.12      2.43 o 
   8   2   1     4266.01     4301.89    100.40 o 
   9   2   1      731.31      751.33     14.27 o 
  10   2   1     2876.78     2699.12     44.14 o 
  11   2   1     5161.49     4738.24     71.59 o 
  12   2   1     1017.33     1009.20     15.76 o 
  13   2   1       29.56       30.44      2.18 o 
  14   2   1       78.89       79.91      2.29 o 
  15   2   1     1184.41     1188.73     21.02 o 
  16   2   1       47.64       47.19      2.07 o 
  17   2   1      775.88      789.14     15.34 o 
  18   2   1       62.30       66.30      2.51 o 
  19   2   1       19.32       22.21      1.57 o 
  20   2   1      687.89      678.94     14.45 o 
  21   2   1      143.27      152.02      4.04 o 
  22   2   1       14.10       14.33      1.28 o 
 -21   3   1        1.42        1.61      1.95 o 
 -20   3   1       95.64      112.61      3.38 o 
 -19   3   1       58.21       48.24      1.92 o 
 -18   3   1       51.62       64.92      2.23 o 
 -17   3   1      133.15      150.93      3.90 o 
 -16   3   1       19.04       26.15      1.57 o 
 -15   3   1       18.51       19.73      1.45 o 
 -14   3   1       49.75       48.43      1.97 o 
 -13   3   1       17.18       14.72      1.41 o 
 -12   3   1        1.75        3.97      1.21 o 
 -11   3   1       49.88       58.14      3.87 o 
 -10   3   1       20.92       21.74      1.26 o 
  -9   3   1     1816.70     1782.28     29.96 o 
  -8   3   1      876.09      871.56     13.37 o 
  -7   3   1      253.21      255.25      4.00 o 
  -6   3   1       37.52       48.45      1.34 o 
  -5   3   1        5.12       13.71      1.19 o 
  -4   3   1       60.64       52.58      1.31 o 
  -3   3   1     1042.46     1008.21     13.94 o 
  -2   3   1     2307.61     2166.96     29.29 o 
  -1   3   1      630.22      590.41      8.67 o 
   0   3   1       25.42        8.62      0.66 o 
   1   3   1       50.27       54.28      1.54 o 
   2   3   1     1029.37      943.20     13.69 o 
   3   3   1      299.55      348.24      6.78 o 
   4   3   1        4.28        3.05      0.65 o 
   5   3   1      275.64      271.82      4.25 o 
   6   3   1      789.56      764.15     11.37 o 
   7   3   1     1274.57     1196.45     17.02 o 
   8   3   1      551.86      531.94      8.43 o 
   9   3   1        8.31       10.30      0.92 o 
  10   3   1      191.14      168.80      3.51 o 
  11   3   1      574.38      560.68      9.64 o 
  12   3   1        9.08        7.90      1.79 o 
  13   3   1       37.67       43.60      1.88 o 
  14   3   1       66.47       69.74      2.31 o 
  15   3   1      179.08      172.53      4.13 o 
  16   3   1      144.10      166.96      4.49 o 
  17   3   1       46.79       47.29      1.95 o 
  18   3   1      109.52       95.68      2.73 o 
  19   3   1      128.61      130.62      3.93 o 
  20   3   1        1.34        0.02      1.59 o 
 -17   4   1       13.13       17.41      1.68 o 
 -16   4   1       87.91       80.72      2.75 o 
 -15   4   1      189.58      188.56      4.48 o 
 -14   4   1        0.10        0.10      0.98 o 
 -13   4   1       45.11       51.81      2.26 o 
 -12   4   1      415.45      441.48     10.32 o 
 -11   4   1        6.45        4.76      1.21 o 
 -10   4   1       10.90       10.42      1.31 o 
  -9   4   1        5.64        5.91      1.21 o 
  -8   4   1      319.24      341.62      7.35 o 
  -7   4   1      323.05      326.30      7.04 o 
  -6   4   1     1082.74     1089.65     18.91 o 
  -5   4   1      156.57      160.42      3.75 o 
  -4   4   1      200.47      213.75      4.59 o 
  -3   4   1      991.26     1006.89     18.13 o 
  -2   4   1       49.36       57.69      2.14 o 
  -1   4   1      268.11      276.56      5.82 o 
   0   4   1       53.62       49.98      1.91 o 
   1   4   1       69.67       65.04      2.15 o 
   2   4   1     2002.93     2098.79     40.41 o 
   3   4   1      597.08      616.45     13.23 o 
   4   4   1      102.83      114.15      3.27 o 
   5   4   1       39.03       41.53      1.72 o 
   6   4   1     1005.44     1000.63     19.02 o 
   7   4   1      316.12      310.87      7.08 o 
   8   4   1       11.97       17.40      1.45 o 
   9   4   1      286.25      282.37      6.18 o 
  10   4   1       36.88       34.75      1.75 o 
  11   4   1     1282.95     1305.34     27.76 o 
  12   4   1      172.07      175.37      4.86 o 
  13   4   1        0.72        0.22      1.09 o 
  14   4   1       17.99       13.65      1.28 o 
  15   4   1      231.25      209.15      4.94 o 
  16   4   1       15.10       12.71      1.29 o 
  17   4   1       45.66       51.87      4.19 o 
 -11   5   1       98.69       98.81      7.81 o 
 -10   5   1       11.51       11.29      1.43 o 
  -9   5   1        5.99        6.13      1.20 o 
  -8   5   1       23.19       22.25      1.52 o 
  -7   5   1       99.62      104.54      3.01 o 
  -6   5   1        7.59        6.49      1.21 o 
  -5   5   1       48.77       45.08      1.78 o 
  -4   5   1        0.54        0.17      1.03 o 
  -3   5   1       79.40       74.19      2.39 o 
  -2   5   1      321.75      329.04      9.10 o 
  -1   5   1        7.37        6.86      1.22 o 
   0   5   1        0.59        0.27      1.07 o 
   1   5   1       10.82        9.17      1.17 o 
   2   5   1       87.12       94.25      2.58 o 
   3   5   1      532.22      539.46     10.91 o 
   4   5   1      104.41      104.14      2.71 o 
   5   5   1      138.49      136.11      3.62 o 
   6   5   1       19.56       18.84      1.47 o 
   7   5   1      113.86      121.60      3.75 o 
   8   5   1       28.35       27.80      1.59 o 
   9   5   1       72.46       67.14      2.42 o 
  10   5   1       10.30       14.92      1.52 o 
  11   5   1        2.85        5.52      3.22 o 
 -24   0   2        6.74        6.80      1.23 o 
 -23   0   2      282.62      324.55      8.98 o 
 -22   0   2     1301.59     1357.64     34.96 o 
 -21   0   2      129.28      119.66      4.76 o 
 -20   0   2        0.79        1.80      1.60 o 
 -19   0   2     1458.07     1464.54     41.15 o 
 -18   0   2     5849.93     6026.19    150.82 o 
 -17   0   2      687.58      726.76     18.44 o 
 -16   0   2      690.46      702.13     15.05 o 
 -15   0   2      167.85      142.07      3.69 o 
 -14   0   2     2085.57     2106.55     41.69 o 
 -13   0   2     8780.10     8292.51    255.36 o 
 -12   0   2     1390.38     1421.18     52.79 o 
 -11   0   2      175.65      182.91      6.11 o 
 -10   0   2    10861.12    11039.49    366.57 o 
  -9   0   2    17347.66    17902.31    522.56 o 
  -8   0   2     4790.04     5086.42    120.08 o 
  -7   0   2     2450.79     2581.29     75.88 o 
  -6   0   2     4563.26     4740.46    124.21 o 
  -5   0   2    18332.26    21239.75    558.08 o 
  -3   0   2    11111.38    11459.62    370.92 o 
  -2   0   2     2332.54     2490.23     62.42 o 
  -1   0   2     3089.29     2771.16     76.77 o 
   0   0   2      963.50      959.78     29.35 o 
   2   0   2      588.19      611.78     24.77 o 
   3   0   2      100.06      108.51      5.17 o 
   4   0   2    11225.90    11789.38    382.99 o 
   5   0   2    28268.59    30871.58   1961.59 o 
   6   0   2     3679.56     3778.99    141.61 o 
   7   0   2       20.11       25.47      1.86 o 
   8   0   2    10956.29    11681.88    374.99 o 
   9   0   2     7431.61     7497.21    390.40 o 
  10   0   2     2790.59     2784.71     89.72 o 
  11   0   2     3981.77     4155.82    133.46 o 
  12   0   2     1477.36     1521.72     66.80 o 
  13   0   2     1553.63     1477.91     37.56 o 
  14   0   2     6556.00     5910.33    164.06 o 
  15   0   2      253.50      249.23      7.45 o 
  16   0   2       26.08       30.25      1.91 o 
  17   0   2     3215.05     3168.28     79.98 o 
  18   0   2     2562.88     2706.56     74.39 o 
  19   0   2      199.86      200.95     12.51 o 
  20   0   2     1528.70     1565.60     57.00 o 
  21   0   2      713.92      763.10     24.91 o 
  22   0   2        3.45        6.41      2.52 o 
  23   0   2      912.87      913.17     29.11 o 
  24   0   2     1068.95     1039.22     40.50 o 
 -24   1   2       39.16       33.32      1.55 o 
 -23   1   2       13.89        8.37      1.18 o 
 -22   1   2       88.24       90.22      2.85 o 
 -21   1   2      125.06      124.39      3.20 o 
 -20   1   2      283.01      308.21      6.22 o 
 -19   1   2     1212.50     1201.02     20.90 o 
 -18   1   2       75.18       78.33      2.35 o 
 -17   1   2       52.16       55.87      1.73 o 
 -16   1   2      311.23      311.75      5.24 o 
 -15   1   2      145.32      136.32      2.66 o 
 -14   1   2       66.40       65.06      1.59 o 
 -13   1   2       66.29       66.02      1.85 o 
 -12   1   2      300.20      267.08      4.63 o 
 -11   1   2      676.28      707.16     15.10 o 
 -10   1   2     3845.24     4090.45     78.08 o 
  -9   1   2     3207.39     3648.95     69.73 o 
  -8   1   2     8504.74     9657.03    180.69 o 
  -7   1   2     7221.12     7673.97    139.82 o 
  -6   1   2        3.48        7.59      0.60 o 
  -5   1   2    19059.50    20599.37    388.63 o 
  -4   1   2     2636.52     2987.36     53.27 o 
  -3   1   2     5504.18     5452.58     96.79 o 
  -2   1   2      141.75      150.11      2.88 o 
  -1   1   2     4874.34     5154.23     98.11 o 
   0   1   2      200.20      278.36      5.52 o 
   1   1   2      323.23      398.25      7.45 o 
   2   1   2     1756.59     1752.11     40.74 o 
   3   1   2      603.29      601.43     12.31 o 
   4   1   2     1255.28     1228.80     25.04 o 
   5   1   2      401.28      435.83      8.99 o 
   6   1   2      121.43      108.01      3.04 o 
   7   1   2     1749.16     1856.12     44.77 o 
   8   1   2     2000.28     2008.13     48.39 o 
   9   1   2      491.62      539.86     14.51 o 
  10   1   2        0.58        1.07      0.90 o 
  11   1   2       36.97       26.52      2.07 o 
  12   1   2     1132.33     1104.69     21.00 o 
  13   1   2      254.92      234.35      4.22 o 
  14   1   2      222.26      246.44      4.86 o 
  15   1   2      257.67      256.47      5.26 o 
  16   1   2      638.76      619.10     11.46 o 
  17   1   2      566.98      599.23     13.74 o 
  18   1   2      215.37      227.37      6.66 o 
  19   1   2      175.36      199.78      5.17 o 
  20   1   2      625.04      675.68     14.53 o 
  21   1   2      405.30      420.73      9.35 o 
  22   1   2       26.17       29.35      1.79 o 
  23   1   2       58.46       53.67      2.35 o 
  24   1   2        5.48       12.29      2.60 o 
 -23   2   2        4.26        1.17      1.16 o 
 -22   2   2      155.15      164.20      4.56 o 
 -21   2   2      195.76      196.59      5.68 o 
 -20   2   2      201.88      218.37      5.02 o 
 -19   2   2      357.50      373.73      7.72 o 
 -18   2   2      518.16      497.96     10.07 o 
 -17   2   2       32.09       25.89      1.59 o 
 -16   2   2       96.68       97.31      3.01 o 
 -15   2   2      452.10      400.86      6.78 o 
 -14   2   2       81.64       72.21      1.81 o 
 -13   2   2     1361.16     1262.97     17.27 o 
 -12   2   2      419.36      395.75      5.77 o 
 -11   2   2      129.14      113.98      2.14 o 
 -10   2   2     3531.16     3175.02     43.51 o 
  -9   2   2    14170.32    13889.38    325.49 o 
  -8   2   2     3859.11     4265.44     89.89 o 
  -7   2   2      746.15      732.09     16.52 o 
  -6   2   2     1619.32     1855.91     35.96 o 
  -5   2   2     3186.23     3456.26     66.64 o 
  -4   2   2     4754.35     4772.05     88.55 o 
  -3   2   2     1171.71     1127.73     20.33 o 
  -2   2   2     1367.35     1365.18     25.49 o 
  -1   2   2     9101.90     9325.17    189.86 o 
   0   2   2     6659.92     6866.66    139.03 o 
   1   2   2      185.50      202.64      4.62 o 
   2   2   2       28.21       37.93      1.25 o 
   3   2   2       53.16       67.70      2.32 o 
   4   2   2     2903.09     2983.20     57.05 o 
   5   2   2     8972.72     9589.16    191.00 o 
   6   2   2     2836.97     2842.34     60.44 o 
   7   2   2      755.99      740.89     16.25 o 
   8   2   2     3554.05     3506.04     87.98 o 
   9   2   2     2078.30     1877.39     30.64 o 
  10   2   2      190.16      203.43      3.68 o 
  11   2   2      208.45      216.70      4.22 o 
  12   2   2      610.39      613.02      9.56 o 
  13   2   2      578.30      565.59      9.87 o 
  14   2   2     2425.58     2340.56     38.49 o 
  15   2   2     1114.42     1154.07     24.32 o 
  16   2   2      272.69      289.82      6.60 o 
  17   2   2      212.50      214.85      5.16 o 
  18   2   2      184.95      198.16      4.55 o 
  19   2   2       96.40       94.17      3.24 o 
  20   2   2        2.58        3.56      1.13 o 
  21   2   2       17.35       14.81      1.53 o 
  22   2   2      117.19      113.13      3.65 o 
 -21   3   2      134.94      122.98      5.39 o 
 -20   3   2        0.20        0.32      0.98 o 
 -19   3   2       83.97       75.33      2.59 o 
 -18   3   2       27.38       25.18      1.52 o 
 -17   3   2        2.04        2.86      1.10 o 
 -16   3   2      514.59      546.10     11.40 o 
 -15   3   2       54.36       64.16      2.28 o 
 -14   3   2       19.69       23.73      1.86 o 
 -13   3   2     1182.83     1227.33     23.18 o 
 -12   3   2     3105.38     3117.99     57.52 o 
 -11   3   2        9.50        6.47      0.92 o 
 -10   3   2     4324.11     4114.44     73.24 o 
  -9   3   2      584.58      549.30      8.51 o 
  -8   3   2     1016.03      996.02     15.59 o 
  -7   3   2     2245.05     2164.08     32.57 o 
  -6   3   2     2376.61     2264.80     32.48 o 
  -5   3   2       23.71       21.72      1.14 o 
  -4   3   2      794.37      782.41     11.48 o 
  -3   3   2     2987.63     2833.43     39.13 o 
  -2   3   2      716.93      695.64      9.90 o 
  -1   3   2     3177.81     2928.54     43.43 o 
   0   3   2       17.43       17.31      0.80 o 
   1   3   2       67.69       86.65      2.04 o 
   2   3   2     6675.27     6187.45     90.56 o 
   3   3   2     3122.97     2911.89     44.09 o 
   4   3   2      135.27      123.72      2.49 o 
   5   3   2      216.77      198.72      3.51 o 
   6   3   2     1474.15     1359.61     20.38 o 
   7   3   2      576.85      566.13      9.25 o 
   8   3   2     1779.40     1744.49     27.11 o 
   9   3   2       76.17       80.10      2.13 o 
  10   3   2      781.44      804.51     13.99 o 
  11   3   2      775.86      795.40     14.02 o 
  12   3   2     2143.04     2194.88     47.50 o 
  13   3   2      391.33      413.92     10.22 o 
  14   3   2      125.55      124.13      3.30 o 
  15   3   2      456.59      455.66     10.87 o 
  16   3   2      100.36      104.33      3.28 o 
  17   3   2      392.24      407.16      9.75 o 
  18   3   2        0.83        1.72      1.15 o 
  19   3   2        1.47        1.34      1.16 o 
  20   3   2      602.16      578.68     18.31 o 
 -17   4   2        0.33        5.10      1.45 o 
 -16   4   2       78.30       61.18      2.75 o 
 -15   4   2       74.01       81.11      2.77 o 
 -14   4   2      104.38       92.19      2.63 o 
 -13   4   2      130.53      129.48      3.61 o 
 -12   4   2      201.41      197.76      5.13 o 
 -11   4   2      549.60      563.88     11.40 o 
 -10   4   2        0.73        1.65      1.13 o 
  -9   4   2        3.31        2.27      1.16 o 
  -8   4   2      590.71      608.86     12.30 o 
  -7   4   2       42.31       42.57      1.93 o 
  -6   4   2      942.15      943.26     17.27 o 
  -5   4   2      274.19      280.64      5.80 o 
  -4   4   2       22.18       22.42      1.44 o 
  -3   4   2       67.49       67.21      3.14 o 
  -2   4   2      132.83      138.27      6.81 o 
  -1   4   2      110.87      116.30      2.98 o 
   0   4   2        5.03        5.18      1.13 o 
   1   4   2      271.11      263.14      5.33 o 
   2   4   2       37.73       42.88      1.90 o 
   3   4   2      356.88      367.14      7.88 o 
   4   4   2      248.23      259.24      5.66 o 
   5   4   2        5.05        4.02      1.16 o 
   6   4   2       16.04       19.43      1.81 o 
   7   4   2       92.85       96.97      4.41 o 
   8   4   2        0.02        0.94      1.23 o 
   9   4   2        0.55        0.48      1.19 o 
  10   4   2        9.49        8.82      1.34 o 
  11   4   2       47.25       43.40      2.05 o 
  12   4   2       87.24       91.82      3.78 o 
  13   4   2        7.78       10.44      1.29 o 
  14   4   2       21.52       21.78      1.40 o 
  15   4   2       27.51       31.14      1.78 o 
  16   4   2       69.69       79.42      5.85 o 
 -11   5   2        0.69       -1.14      1.75 o 
 -10   5   2       94.68       87.15      3.40 o 
  -9   5   2       21.63       17.64      1.35 o 
  -8   5   2      218.42      214.80      5.46 o 
  -7   5   2       41.39       44.98      1.83 o 
  -6   5   2       79.05       89.55      2.76 o 
  -5   5   2       38.21       38.17      1.54 o 
  -4   5   2       72.21       75.91      2.26 o 
  -3   5   2       32.06       36.98      1.56 o 
  -2   5   2      106.19      103.51      2.69 o 
  -1   5   2      620.06      633.29     13.43 o 
   0   5   2      158.65      155.47      4.25 o 
   1   5   2       42.30       44.40      2.18 o 
   2   5   2      121.30      124.36      3.05 o 
   3   5   2       51.55       54.45      1.86 o 
   4   5   2        0.09        0.55      0.96 o 
   5   5   2       49.62       49.85      2.02 o 
   6   5   2       27.67       26.84      1.47 o 
   7   5   2       50.96       54.88      2.20 o 
   8   5   2      105.93      109.26      3.25 o 
   9   5   2        9.29        8.28      1.29 o 
  10   5   2      110.90      108.44      4.35 o 
 -24   1   3        1.84        2.14      0.99 o 
 -23   1   3      208.55      237.68      5.59 o 
 -22   1   3      551.18      547.73     12.63 o 
 -21   1   3      140.65      126.21      3.38 o 
 -20   1   3      106.92      112.17      2.84 o 
 -19   1   3      454.59      485.68      8.62 o 
 -18   1   3      936.73      894.96     15.80 o 
 -17   1   3      365.70      393.68      6.83 o 
 -16   1   3      351.51      359.06      5.77 o 
 -15   1   3        8.75        9.50      0.82 o 
 -14   1   3     1694.56     1585.78     21.80 o 
 -13   1   3     8230.86     7580.98    105.36 o 
 -12   1   3     1597.47     1572.99     22.50 o 
 -11   1   3     1058.82     1199.59     24.20 o 
 -10   1   3    10084.38    10346.07    196.49 o 
  -9   1   3      479.46      417.66      8.36 o 
  -8   1   3     8666.27     9099.53    166.02 o 
  -7   1   3     4934.32     5517.09    100.62 o 
  -6   1   3        0.32        3.26      0.54 o 
  -5   1   3     6753.54     6680.28    125.97 o 
  -4   1   3    23532.76    25225.30    448.70 o 
  -3   1   3     3876.33     4012.36     81.43 o 
  -2   1   3      159.17      137.52      2.78 o 
  -1   1   3    16845.45    17778.83    357.60 o 
   0   1   3     5094.56     5261.01    106.12 o 
   1   1   3    46447.97    45942.90   2867.01 o 
   2   1   3      647.48      683.52     14.77 o 
   3   1   3        2.21        5.28      0.74 o 
   4   1   3     9562.37    10119.61    203.24 o 
   5   1   3    27433.73    27837.36    576.49 o 
   6   1   3      939.16      913.12     22.18 o 
   7   1   3       21.40       18.20      1.04 o 
   8   1   3     6327.18     6186.75    159.24 o 
   9   1   3      543.91      514.69     13.85 o 
  10   1   3     3142.82     3119.56     80.87 o 
  11   1   3      408.28      371.87      9.89 o 
  12   1   3        3.44        4.23      0.84 o 
  13   1   3     3070.73     2882.53     47.51 o 
  14   1   3     6913.39     6650.42    111.91 o 
  15   1   3      214.05      219.34      4.78 o 
  16   1   3        0.27        1.64      0.99 o 
  17   1   3     1630.14     1657.13     35.99 o 
  18   1   3      510.44      567.20     12.41 o 
  19   1   3      188.94      197.66      5.49 o 
  20   1   3       14.78       16.63      1.58 o 
  21   1   3      789.57      717.61     18.21 o 
  22   1   3      450.26      449.82     12.22 o 
  23   1   3     1400.98     1411.61     36.89 o 
 -23   2   3       17.67       18.30      1.51 o 
 -22   2   3        0.67        3.13      0.92 o 
 -21   2   3       14.86       10.21      1.08 o 
 -20   2   3      393.29      435.78      9.20 o 
 -19   2   3       84.18       81.87      2.76 o 
 -18   2   3       17.64       24.95      1.43 o 
 -17   2   3        0.53        0.79      1.01 o 
 -16   2   3      740.66      735.03     13.17 o 
 -15   2   3      184.36      165.71      3.11 o 
 -14   2   3       51.24       51.77      1.94 o 
 -13   2   3      858.43      858.45     11.92 o 
 -12   2   3      243.54      220.26      3.53 o 
 -11   2   3     5912.43     5640.08     75.20 o 
 -10   2   3     3654.14     3487.59     47.11 o 
  -9   2   3       19.37       21.56      1.61 o 
  -8   2   3     2768.05     3069.41     70.93 o 
  -7   2   3    15108.87    15331.84    338.57 o 
  -6   2   3        0.69        2.51      0.66 o 
  -5   2   3     3483.71     3588.52     84.57 o 
  -4   2   3      520.08      504.93      9.64 o 
  -3   2   3     1770.05     1839.80     34.35 o 
  -2   2   3     2985.35     2863.29     55.53 o 
  -1   2   3     4597.33     4729.17     91.34 o 
   0   2   3      193.66      184.62      5.37 o 
   1   2   3     2340.50     2542.82     57.02 o 
   2   2   3     8221.33     8481.50    226.91 o 
   3   2   3        0.67        5.46      0.62 o 
   4   2   3     4870.29     4972.05     98.68 o 
   5   2   3      559.49      547.01     11.88 o 
   6   2   3     1139.58     1097.24     25.18 o 
   7   2   3     2513.43     2453.92     55.71 o 
   8   2   3      908.93      851.24     18.53 o 
   9   2   3      149.32      148.62      3.53 o 
  10   2   3     1200.85     1171.39     18.77 o 
  11   2   3     4417.07     4192.15     68.57 o 
  12   2   3      311.85      319.31      5.74 o 
  13   2   3      420.36      415.95      7.00 o 
  14   2   3      266.69      248.88      6.79 o 
  15   2   3      566.85      557.84     13.06 o 
  16   2   3      811.74      822.55     17.63 o 
  17   2   3     1115.28     1102.22     22.04 o 
  18   2   3        4.72        3.62      1.28 o 
  19   2   3       24.58       25.64      1.77 o 
  20   2   3      267.48      296.14      8.27 o 
  21   2   3      215.59      208.66      5.55 o 
  22   2   3      154.51      169.59      5.88 o 
 -20   3   3       29.26       39.27      2.03 o 
 -19   3   3       16.28       18.84      1.37 o 
 -18   3   3       29.59       25.48      1.61 o 
 -17   3   3        1.88        3.07      1.08 o 
 -16   3   3       13.37       13.99      1.37 o 
 -15   3   3       97.47       95.07      3.30 o 
 -14   3   3        0.61        2.83      1.13 o 
 -13   3   3      832.34      817.98     15.81 o 
 -12   3   3     3183.03     3125.41     53.57 o 
 -11   3   3     2526.73     2577.14     37.54 o 
 -10   3   3       84.42       86.16      2.04 o 
  -9   3   3      391.41      385.42      5.99 o 
  -8   3   3       10.93        9.65      0.88 o 
  -7   3   3       82.71       81.39      1.86 o 
  -6   3   3     1255.51     1157.74     16.45 o 
  -5   3   3      432.18      391.92      5.77 o 
  -4   3   3      151.82      137.58      2.44 o 
  -3   3   3      706.30      648.36      9.55 o 
  -2   3   3     1580.45     1504.61     20.85 o 
  -1   3   3      957.37     1005.82     14.63 o 
   0   3   3      181.98      216.90      3.58 o 
   1   3   3       16.96       43.51      1.21 o 
   2   3   3     1313.19     1203.34     17.42 o 
   3   3   3     1265.90     1227.34     18.21 o 
   4   3   3      830.48      776.01     11.72 o 
   5   3   3      491.53      463.95      7.66 o 
   6   3   3      366.61      330.90      5.63 o 
   7   3   3      104.32       95.59      2.61 o 
   8   3   3       83.54       89.07      2.15 o 
   9   3   3      295.23      294.07      5.30 o 
  10   3   3       11.34       13.22      1.17 o 
  11   3   3      772.67      787.69     16.75 o 
  12   3   3      178.14      184.00      4.87 o 
  13   3   3       17.13       24.08      1.70 o 
  14   3   3       85.42       95.02      3.01 o 
  15   3   3      284.35      313.47      7.85 o 
  16   3   3      312.01      316.80      7.83 o 
  17   3   3       30.63       27.46      1.60 o 
  18   3   3        0.99        1.82      1.18 o 
  19   3   3        9.54       10.50      1.35 o 
  20   3   3       23.14       17.20      1.92 o 
 -17   4   3      291.87      304.10      9.30 o 
 -16   4   3     1030.69      923.92     23.59 o 
 -15   4   3      414.88      365.91      8.58 o 
 -14   4   3        4.46        4.00      1.09 o 
 -13   4   3        0.26        1.87      1.15 o 
 -12   4   3        1.28        5.41      1.25 o 
 -11   4   3      303.25      290.18      6.35 o 
 -10   4   3      254.92      271.01      5.99 o 
  -9   4   3      234.18      253.08      5.69 o 
  -8   4   3       62.03       61.04      2.33 o 
  -7   4   3     3094.61     3171.93     56.03 o 
  -6   4   3      157.98      160.95      3.66 o 
  -5   4   3       12.92       12.53      1.21 o 
  -4   4   3       33.40       41.35      1.82 o 
  -3   4   3       12.56       11.72      1.26 o 
  -2   4   3     1207.61     1216.23     22.65 o 
  -1   4   3     1206.23     1258.42     23.34 o 
   0   4   3      105.23       93.86      2.50 o 
   1   4   3      171.39      186.21      4.34 o 
   2   4   3      767.86      786.36     15.67 o 
   3   4   3      315.77      332.67      7.58 o 
   4   4   3       42.29       46.97      2.01 o 
   5   4   3       69.17       76.88      2.66 o 
   6   4   3        8.32        8.44      1.37 o 
   7   4   3     1128.23     1168.54     23.79 o 
   8   4   3      804.05      816.99     16.88 o 
   9   4   3        0.69        1.28      1.22 o 
  10   4   3       88.86       90.50      2.94 o 
  11   4   3      755.85      791.98     19.13 o 
  12   4   3        7.15        6.43      1.23 o 
  13   4   3        4.40        5.87      1.14 o 
  14   4   3        1.57        1.24      1.08 o 
  15   4   3       31.44       27.20      1.69 o 
  16   4   3       54.93       64.85      3.25 o 
 -11   5   3       43.74       44.57      4.14 o 
 -10   5   3       44.92       38.92      1.99 o 
  -9   5   3       57.93       52.87      2.09 o 
  -8   5   3       70.04       72.43      2.72 o 
  -7   5   3        3.11        2.61      1.07 o 
  -6   5   3      145.16      152.58      4.70 o 
  -5   5   3       18.46       18.48      1.29 o 
  -4   5   3      197.97      190.07      4.33 o 
  -3   5   3        3.50        3.33      1.05 o 
  -2   5   3       33.93       36.27      2.07 o 
  -1   5   3       23.22       20.24      1.49 o 
   0   5   3      103.24      103.93      3.24 o 
   1   5   3      417.89      421.72      9.72 o 
   2   5   3       10.09       13.37      1.29 o 
   3   5   3        6.22        5.45      1.15 o 
   4   5   3        1.69        1.42      1.05 o 
   5   5   3       11.15        8.05      1.27 o 
   6   5   3       79.27       81.77      2.54 o 
   7   5   3        3.17        3.63      1.07 o 
   8   5   3      152.07      149.41      4.03 o 
   9   5   3        0.03        2.41      1.71 o 
  10   5   3      135.49      126.51      5.64 o 
 -24   0   4      130.98      112.00      4.47 o 
 -23   0   4      162.92      186.68      5.59 o 
 -22   0   4      787.06      792.04     20.69 o 
 -21   0   4       73.69       67.75      3.08 o 
 -20   0   4      128.49      132.66      5.01 o 
 -19   0   4     1664.02     1699.71     47.60 o 
 -18   0   4      626.76      688.84     19.98 o 
 -17   0   4        9.29       14.15      1.26 o 
 -16   0   4      679.68      672.07     13.82 o 
 -15   0   4      448.91      482.56     12.12 o 
 -14   0   4    10137.20     9478.19    181.29 o 
 -13   0   4     5504.35     4923.44     92.42 o 
 -12   0   4      999.79     1052.96     35.16 o 
 -11   0   4       50.25       42.15      4.52 o 
 -10   0   4     9931.54    10348.18    428.01 o 
  -9   0   4      456.37      497.32     12.96 o 
  -8   0   4    10224.36    10159.76    256.57 o 
  -7   0   4     2951.26     3121.95    119.50 o 
  -6   0   4      197.49      205.04      5.99 o 
  -5   0   4    29085.51    30127.11   1173.83 o 
  -3   0   4     2648.06     2582.80    117.39 o 
  -2   0   4      402.04      489.89     13.60 o 
  -1   0   4    15548.53    15579.59    547.49 o 
   0   0   4      199.80      218.97     13.33 o 
   1   0   4     3922.41     3743.47    270.71 o 
   3   0   4    14238.16    14962.15    661.19 o 
   4   0   4    43338.37    42474.92   2034.37 o 
   5   0   4    18775.58    18360.98    556.34 o 
   6   0   4        3.49        3.96      0.71 o 
   7   0   4     1336.86     1588.39    106.63 o 
   8   0   4     7281.84     7601.26    352.13 o 
   9   0   4     2127.26     2427.06    113.22 o 
  10   0   4    14783.32    15334.03    568.72 o 
  11   0   4       27.67       11.72      2.27 o 
  12   0   4       43.08       57.35      4.27 o 
  13   0   4     9466.08     9250.41    233.02 o 
  14   0   4     7951.62     8290.89    228.65 o 
  15   0   4        7.07        6.41      1.59 o 
  16   0   4       43.68       48.41      3.09 o 
  17   0   4     1742.89     1775.84     63.59 o 
  18   0   4       66.68       56.44      8.23 o 
  19   0   4     2652.50     2772.69     86.05 o 
  20   0   4     1053.48     1130.46     41.45 o 
  21   0   4      188.11      185.11      7.23 o 
  22   0   4     1553.42     1499.65     47.36 o 
  23   0   4        3.31        7.50      1.68 o 
 -24   1   4       57.05       62.02      2.58 o 
 -23   1   4      102.03       98.75      2.76 o 
 -22   1   4        1.92        5.35      0.94 o 
 -21   1   4       65.79       62.97      2.14 o 
 -20   1   4        4.90        8.21      1.07 o 
 -19   1   4        0.46        1.84      0.95 o 
 -18   1   4      115.70      149.24      3.47 o 
 -17   1   4      311.12      347.23      6.66 o 
 -16   1   4      203.25      196.86      3.75 o 
 -15   1   4       92.96      103.68      2.18 o 
 -14   1   4        1.48        3.06      0.63 o 
 -13   1   4     1004.31     1003.11     13.22 o 
 -12   1   4       16.91       19.27      1.01 o 
 -11   1   4     2137.61     2145.58     41.23 o 
 -10   1   4      684.29      745.94     14.68 o 
  -9   1   4      773.98      856.53     15.98 o 
  -8   1   4       31.27       70.36      1.82 o 
  -7   1   4      715.29      651.53     12.25 o 
  -6   1   4     1562.14     1940.37     35.66 o 
  -5   1   4      158.04      170.94      3.54 o 
  -4   1   4     1278.75     1245.87     26.83 o 
  -3   1   4     1255.64     1347.93     36.68 o 
  -2   1   4     4343.12     4440.43     85.56 o 
  -1   1   4     2219.49     2356.75     43.70 o 
   0   1   4      943.97      911.60     19.49 o 
   1   1   4      147.62      144.47      3.35 o 
   2   1   4     6394.51     6421.83    146.04 o 
   3   1   4      131.43      131.73      3.37 o 
   4   1   4      560.91      540.61     13.77 o 
   5   1   4      621.68      573.44     14.16 o 
   6   1   4        0.53        1.43      0.52 o 
   7   1   4     2789.70     2780.87     72.55 o 
   8   1   4      250.63      233.94      6.62 o 
   9   1   4      617.57      595.19     17.54 o 
  10   1   4     1413.06     1585.77     51.83 o 
  11   1   4     3789.71     3731.07     94.86 o 
  12   1   4     1033.79     1037.69     18.35 o 
  13   1   4     1000.18      980.19     18.16 o 
  14   1   4      399.25      403.37      7.71 o 
  15   1   4      144.37      156.57      3.68 o 
  16   1   4     1122.26     1121.03     23.27 o 
  17   1   4      650.29      689.38     15.57 o 
  18   1   4       17.85       18.90      2.68 o 
  19   1   4        2.58        3.12      1.36 o 
  20   1   4        7.22       10.61      1.59 o 
  21   1   4       37.91       36.31      2.10 o 
  22   1   4        4.56        2.67      1.45 o 
  23   1   4        0.71        2.41      1.54 o 
 -23   2   4      178.26      190.24      7.69 o 
 -22   2   4      218.39      214.71      5.64 o 
 -21   2   4       81.67       87.33      2.53 o 
 -20   2   4      128.37      133.68      3.29 o 
 -19   2   4      421.92      397.71      7.78 o 
 -18   2   4       44.93       36.92      1.69 o 
 -17   2   4       85.54      104.81      2.88 o 
 -16   2   4      789.63      777.60     15.11 o 
 -15   2   4      657.13      690.21     14.23 o 
 -14   2   4     3675.81     3388.92     46.74 o 
 -13   2   4     4538.28     4309.89     57.82 o 
 -12   2   4      535.73      562.23      7.98 o 
 -11   2   4       23.61       32.16      1.03 o 
 -10   2   4        2.38        6.34      0.67 o 
  -9   2   4      832.48      803.19     12.18 o 
  -8   2   4     3901.05     3727.79     70.38 o 
  -7   2   4      353.36      309.36      6.87 o 
  -6   2   4      851.72      808.73     15.88 o 
  -5   2   4     9473.43     9769.68    187.05 o 
  -4   2   4     7293.27     7527.99    139.91 o 
  -3   2   4      114.43      129.49      2.96 o 
  -2   2   4        4.90        3.90      0.63 o 
  -1   2   4      274.92      247.96      5.15 o 
   0   2   4     1028.46     1079.25     22.07 o 
   1   2   4     3879.68     3869.61     82.32 o 
   2   2   4     5574.28     5848.87    139.55 o 
   3   2   4      193.17      144.91      4.38 o 
   4   2   4     6484.90     6980.32    156.14 o 
   5   2   4     2786.26     2674.80     60.79 o 
   6   2   4        4.06       18.48      1.18 o 
   7   2   4       20.50       16.86      1.28 o 
   8   2   4      881.38      857.50     15.45 o 
   9   2   4       10.13        8.55      1.03 o 
  10   2   4     1599.68     1505.23     24.02 o 
  11   2   4      745.19      736.83     12.61 o 
  12   2   4      970.07      924.85     16.36 o 
  13   2   4      716.81      707.98     12.23 o 
  14   2   4      710.97      694.47     12.99 o 
  15   2   4      473.41      477.92     11.30 o 
  16   2   4      849.54      843.27     19.06 o 
  17   2   4      396.37      397.44     11.52 o 
  18   2   4      320.56      317.44      7.84 o 
  19   2   4     1115.39     1098.62     28.06 o 
  20   2   4      275.70      276.44      7.78 o 
  21   2   4       20.34       22.55      1.68 o 
  22   2   4      499.40      484.74     18.11 o 
 -20   3   4      332.02      337.41      7.92 o 
 -19   3   4      298.88      305.90      6.92 o 
 -18   3   4        0.59        3.01      1.07 o 
 -17   3   4     1162.37     1104.75     23.31 o 
 -16   3   4     1191.33     1268.67     26.70 o 
 -15   3   4      149.01      134.46      3.45 o 
 -14   3   4     1140.81     1078.25     20.45 o 
 -13   3   4        0.79        3.09      1.09 o 
 -12   3   4        0.48        2.23      1.04 o 
 -11   3   4     1835.76     1766.29     25.95 o 
 -10   3   4     1873.71     1799.96     26.53 o 
  -9   3   4      152.75      153.73      3.52 o 
  -8   3   4      789.08      756.34     10.90 o 
  -7   3   4     1013.85      972.24     13.67 o 
  -6   3   4       40.32       33.49      1.32 o 
  -5   3   4     2091.11     1981.86     28.05 o 
  -4   3   4       10.11       10.78      0.74 o 
  -3   3   4       83.49       78.21      1.71 o 
  -2   3   4     6054.71     5728.87     82.06 o 
  -1   3   4     1882.35     1827.81     28.63 o 
   0   3   4      189.24      169.95      3.77 o 
   1   3   4      753.05      657.84     10.23 o 
   2   3   4     3273.45     3027.01     44.18 o 
   3   3   4     1108.10     1067.74     15.93 o 
   4   3   4      773.14      726.47     11.36 o 
   5   3   4      251.39      249.04      4.29 o 
   6   3   4      126.38      137.61      2.79 o 
   7   3   4     5214.18     5090.94     79.77 o 
   8   3   4     1450.18     1397.98     26.83 o 
   9   3   4      791.74      785.43     12.59 o 
  10   3   4       36.82       39.32      1.58 o 
  11   3   4     3083.14     3001.62     60.99 o 
  12   3   4       48.52       59.23      2.73 o 
  13   3   4      167.77      180.34      4.74 o 
  14   3   4       25.26       27.56      1.86 o 
  15   3   4       71.62       66.24      2.77 o 
  16   3   4     1109.84     1124.05     27.13 o 
  17   3   4      229.98      240.52      6.12 o 
  18   3   4        0.20       -0.68      1.05 o 
  19   3   4      227.79      210.17      6.14 o 
  20   3   4      223.43      216.01     14.25 o 
 -17   4   4      166.23      147.62      5.72 o 
 -16   4   4        1.65        0.56      1.05 o 
 -15   4   4      353.02      344.97      7.65 o 
 -14   4   4       13.69       15.64      1.39 o 
 -13   4   4        2.04        1.64      1.12 o 
 -12   4   4      140.69      155.84      4.20 o 
 -11   4   4       59.20       65.85      2.36 o 
 -10   4   4       39.13       41.97      2.10 o 
  -9   4   4       56.07       51.11      2.07 o 
  -8   4   4        2.63        2.38      1.06 o 
  -7   4   4      113.71      133.60      5.20 o 
  -6   4   4        5.27        9.08      1.33 o 
  -5   4   4        0.35        1.87      1.11 o 
  -4   4   4       17.22       19.21      1.46 o 
  -3   4   4      633.94      649.72     14.85 o 
  -2   4   4      188.57      202.66      4.60 o 
  -1   4   4       55.87       51.54      2.28 o 
   0   4   4        5.84        5.66      1.08 o 
   1   4   4        1.01        1.31      1.14 o 
   2   4   4       14.37       21.35      1.48 o 
   3   4   4      646.87      620.65     14.73 o 
   4   4   4      280.61      280.82      6.30 o 
   5   4   4        1.75        4.22      1.28 o 
   6   4   4      550.33      568.62     13.59 o 
   7   4   4       71.30       67.52      2.73 o 
   8   4   4      311.94      311.48      7.09 o 
   9   4   4        0.49        0.77      1.22 o 
  10   4   4      640.56      613.04     14.09 o 
  11   4   4       10.59       18.16      2.22 o 
  12   4   4      478.90      508.67     12.46 o 
  13   4   4        0.02        2.10      1.16 o 
  14   4   4        0.71        0.29      1.03 o 
  15   4   4      110.22      112.46      6.42 o 
  16   4   4       50.84       55.37      3.66 o 
 -10   5   4       11.23       16.56      1.84 o 
  -9   5   4       48.53       53.13      2.08 o 
  -8   5   4      228.01      221.37      5.56 o 
  -7   5   4      178.72      186.11      4.81 o 
  -6   5   4        0.14        1.44      1.06 o 
  -5   5   4      201.94      188.79      4.29 o 
  -4   5   4       46.63       38.71      1.63 o 
  -3   5   4       11.20        9.53      1.13 o 
  -2   5   4       53.39       58.22      2.30 o 
  -1   5   4        1.50        1.99      1.27 o 
   0   5   4        0.25        1.43      1.25 o 
   1   5   4      304.70      311.35      7.41 o 
   2   5   4      104.26      117.40      3.47 o 
   3   5   4        0.06        0.89      1.16 o 
   4   5   4        3.79        5.62      1.30 o 
   5   5   4       31.56       27.29      1.92 o 
   6   5   4       54.28       51.06      2.48 o 
   7   5   4       61.14       65.41      2.83 o 
   8   5   4       54.23       53.89      2.91 o 
   9   5   4       13.43       13.19      2.16 o 
 -24   1   5       61.40       66.69      2.65 o 
 -23   1   5      579.30      559.78     11.27 o 
 -22   1   5      373.15      343.70      6.91 o 
 -21   1   5       39.28       34.88      1.40 o 
 -20   1   5      331.95      341.50      6.76 o 
 -19   1   5      186.71      170.24      3.75 o 
 -18   1   5      671.12      751.15     13.40 o 
 -17   1   5     7661.39     7642.08    129.89 o 
 -16   1   5       55.47       50.32      1.75 o 
 -15   1   5      958.59      926.19     12.97 o 
 -14   1   5     4177.71     3869.48     50.00 o 
 -13   1   5     1956.15     1776.25     22.79 o 
 -12   1   5      272.48      268.77      3.77 o 
 -11   1   5        5.64        6.63      0.62 o 
 -10   1   5     1730.04     1727.16     33.31 o 
  -9   1   5     3096.38     3008.29     57.66 o 
  -8   1   5    18012.63    18483.89    365.41 o 
  -7   1   5     2584.24     2835.32     51.87 o 
  -6   1   5      779.42      816.05     15.21 o 
  -5   1   5    14359.45    14306.38    262.36 o 
  -4   1   5     4495.16     4912.01    108.68 o 
  -3   1   5     1024.98     1053.51     20.90 o 
  -2   1   5       16.48        6.39      0.54 o 
  -1   1   5      728.48      729.53     15.58 o 
   0   1   5     7888.84     8154.35    171.98 o 
   1   1   5    18872.81    20196.03    455.61 o 
   2   1   5       52.27       52.42      2.01 o 
   3   1   5     9483.15    10084.90    287.28 o 
   4   1   5     9547.00     9469.21    234.82 o 
   5   1   5     5979.90     5756.28    163.14 o 
   6   1   5     2349.23     2507.73     60.79 o 
   7   1   5       74.35       90.70      3.09 o 
   8   1   5     2604.43     2783.84     79.07 o 
   9   1   5     3775.85     3898.74    126.17 o 
  10   1   5    10053.45     9426.69    252.02 o 
  11   1   5      357.60      351.10      9.41 o 
  12   1   5      222.44      245.96      5.39 o 
  13   1   5    10935.90    10329.66    194.28 o 
  14   1   5     2303.46     2237.74     41.14 o 
  15   1   5      242.76      235.64      4.95 o 
  16   1   5      206.47      214.73      6.04 o 
  17   1   5        4.36        5.45      1.46 o 
  18   1   5     1037.81     1030.52     26.29 o 
  19   1   5     1905.45     1982.47     47.24 o 
  20   1   5       87.93       93.00      3.77 o 
  21   1   5        5.66        7.16      1.79 o 
  22   1   5      664.97      673.85     32.17 o 
  23   1   5      282.72      301.71     10.28 o 
 -23   2   5       37.02       42.39      2.82 o 
 -22   2   5       32.55       39.71      2.12 o 
 -21   2   5       90.88       89.70      2.39 o 
 -20   2   5      571.56      567.80     11.08 o 
 -19   2   5        0.45        0.69      0.97 o 
 -18   2   5       43.33       40.33      1.67 o 
 -17   2   5      551.79      568.80     10.37 o 
 -16   2   5     1588.90     1630.49     28.37 o 
 -15   2   5      471.34      507.25      9.72 o 
 -14   2   5      932.68      900.25     12.79 o 
 -13   2   5       44.47       53.29      1.63 o 
 -12   2   5      279.90      258.61      4.45 o 
 -11   2   5     4398.48     3977.74     53.60 o 
 -10   2   5      103.63      102.70      1.90 o 
  -9   2   5     1007.83      955.52     12.78 o 
  -8   2   5     4386.34     4148.75     64.20 o 
  -7   2   5       24.27       20.39      1.18 o 
  -6   2   5      568.55      486.63     10.48 o 
  -5   2   5     1174.22     1195.85     25.01 o 
  -4   2   5      969.62      881.79     19.62 o 
  -3   2   5     1670.93     1800.53     34.95 o 
  -2   2   5    10554.37    10457.09    201.55 o 
  -1   2   5      641.13      699.32     13.82 o 
   0   2   5      279.69      249.72      5.83 o 
   1   2   5     2280.66     2195.96     49.85 o 
   2   2   5      835.79      727.82     17.83 o 
   3   2   5     2470.97     2493.77     59.45 o 
   4   2   5     3341.99     3320.51     74.25 o 
   5   2   5     1528.48     1548.84     35.02 o 
   6   2   5      516.60      533.33     15.66 o 
   7   2   5     7615.53     7235.09    136.54 o 
   8   2   5       74.60       70.96      2.04 o 
   9   2   5      655.17      586.45      9.98 o 
  10   2   5     1518.06     1458.72     26.22 o 
  11   2   5     1486.34     1381.91     23.03 o 
  12   2   5      102.54       95.42      3.64 o 
  13   2   5     3937.38     3607.79     64.42 o 
  14   2   5      209.08      227.65      9.05 o 
  15   2   5      228.21      229.98      6.16 o 
  16   2   5     1125.95     1207.55     28.70 o 
  17   2   5       72.97       79.82      4.81 o 
  18   2   5      105.73      110.30      4.09 o 
  19   2   5       88.58       93.63      4.20 o 
  20   2   5      110.46      119.22      4.40 o 
  21   2   5      221.61      222.82      7.00 o 
  22   2   5       45.17       45.04      5.52 o 
 -20   3   5        2.37        3.36      1.09 o 
 -19   3   5        1.08        1.70      0.95 o 
 -18   3   5        2.75        4.01      1.00 o 
 -17   3   5       92.19       77.05      2.54 o 
 -16   3   5      840.12      934.03     20.60 o 
 -15   3   5      855.61      840.60     16.10 o 
 -14   3   5      129.57      125.69      3.34 o 
 -13   3   5        1.14        1.67      1.02 o 
 -12   3   5       44.57       35.54      1.67 o 
 -11   3   5      117.58      107.94      2.90 o 
 -10   3   5       79.35       79.55      2.30 o 
  -9   3   5        0.78        0.38      0.69 o 
  -8   3   5      307.90      299.13      4.63 o 
  -7   3   5     1088.23     1056.49     15.39 o 
  -6   3   5       88.89       92.83      3.09 o 
  -5   3   5      310.53      284.05      4.63 o 
  -4   3   5      775.25      732.72     11.00 o 
  -3   3   5      230.83      226.05      3.58 o 
  -2   3   5       81.29       84.98      1.91 o 
  -1   3   5      544.92      522.89     10.18 o 
   0   3   5      628.80      604.21      9.54 o 
   1   3   5      313.63      296.77      4.85 o 
   2   3   5      172.04      136.63      3.26 o 
   3   3   5      212.69      190.74      3.73 o 
   4   3   5      106.64       88.22      1.93 o 
   5   3   5      309.70      305.07      5.24 o 
   6   3   5      503.33      459.54      7.58 o 
   7   3   5       17.04       18.67      1.23 o 
   8   3   5      141.84      135.99      4.24 o 
   9   3   5      130.63      138.11      3.35 o 
  10   3   5       11.36       17.07      1.58 o 
  11   3   5       94.29       98.68      5.90 o 
  12   3   5     1198.93     1115.71     24.56 o 
  13   3   5     1150.35     1123.75     26.99 o 
  14   3   5       83.84       88.77      3.48 o 
  15   3   5       17.08       22.60      1.82 o 
  16   3   5       18.60       18.91      1.70 o 
  17   3   5      164.27      163.20      4.77 o 
  18   3   5      146.01      135.81      4.01 o 
  19   3   5       60.56       56.90      3.08 o 
 -17   4   5      116.37      104.38      5.29 o 
 -16   4   5        7.50        3.38      1.03 o 
 -15   4   5       21.37       15.04      1.28 o 
 -14   4   5       56.09       54.61      2.27 o 
 -13   4   5        2.12        3.19      1.06 o 
 -12   4   5      168.24      169.35      4.07 o 
 -11   4   5     1141.26     1135.17     20.94 o 
 -10   4   5      274.28      284.49      5.65 o 
  -9   4   5       80.40       80.95      2.55 o 
  -8   4   5      196.70      238.16      5.03 o 
  -7   4   5       47.80       41.81      1.68 o 
  -6   4   5      309.07      296.23      6.04 o 
  -5   4   5      566.01      574.34     11.79 o 
  -4   4   5        2.90        3.62      1.17 o 
  -3   4   5      109.06      113.72      3.29 o 
  -2   4   5      854.26      858.33     17.63 o 
  -1   4   5       93.73       89.61      2.69 o 
   0   4   5        6.33        4.01      1.17 o 
   1   4   5      574.62      616.62     13.30 o 
   2   4   5      452.13      462.34     10.15 o 
   3   4   5     1006.91      989.31     20.66 o 
   4   4   5     1172.61     1193.58     24.19 o 
   5   4   5       64.20       75.82      2.60 o 
   6   4   5        6.23        8.27      1.31 o 
   7   4   5      491.63      536.25     12.08 o 
   8   4   5      118.23      116.57      3.57 o 
   9   4   5      111.58      107.11      3.36 o 
  10   4   5      541.93      530.64     14.22 o 
  11   4   5       18.96       18.02      1.65 o 
  12   4   5        9.41       11.64      1.31 o 
  13   4   5      602.65      575.13     12.89 o 
  14   4   5        0.36        2.52      1.10 o 
  15   4   5      179.86      180.74      9.82 o 
 -10   5   5        6.75       10.99      1.66 o 
  -9   5   5       46.28       45.93      2.13 o 
  -8   5   5       49.33       51.17      1.99 o 
  -7   5   5       73.80       79.17      3.69 o 
  -6   5   5       17.51       19.98      1.53 o 
  -5   5   5        0.82        1.38      0.93 o 
  -4   5   5       51.86       51.41      1.89 o 
  -3   5   5      158.02      153.24      4.54 o 
  -2   5   5        5.01        5.40      1.32 o 
  -1   5   5       73.10       77.19      3.58 o 
   0   5   5       47.20       44.20      2.09 o 
   1   5   5       69.41       68.17      2.49 o 
   2   5   5      287.72      282.64      8.40 o 
   3   5   5        7.08        6.47      1.31 o 
   4   5   5       26.82       28.76      1.79 o 
   5   5   5      139.52      139.59      4.56 o 
   6   5   5      237.23      248.71      7.93 o 
   7   5   5       57.05       52.54      2.49 o 
   8   5   5       21.96       21.93      3.06 o 
   9   5   5        1.27        0.46      2.27 o 
 -24   0   6      655.76      635.83     20.18 o 
 -23   0   6     1559.49     1480.92     46.21 o 
 -22   0   6      434.88      369.45     11.12 o 
 -21   0   6      180.55      183.18      5.67 o 
 -20   0   6      180.66      182.19      6.40 o 
 -19   0   6       85.10      107.29      5.08 o 
 -18   0   6     2947.08     3067.02     74.93 o 
 -17   0   6     3423.87     3193.07     59.82 o 
 -16   0   6      673.86      602.18     11.92 o 
 -15   0   6       38.48       47.84      1.98 o 
 -14   0   6     9115.01     8440.17    218.77 o 
 -13   0   6     1950.63     1846.45     35.08 o 
 -12   0   6     2787.47     2601.89     51.79 o 
 -11   0   6      169.29      213.62      7.95 o 
 -10   0   6      519.66      597.86     17.64 o 
  -9   0   6    18172.07    18007.13    409.43 o 
  -8   0   6    15936.47    16504.61    377.10 o 
  -7   0   6      318.52      383.33     12.39 o 
  -6   0   6     4319.46     4395.83    136.71 o 
  -5   0   6    19284.98    20074.75    619.94 o 
  -4   0   6      298.83      338.01     11.60 o 
  -3   0   6    17406.71    20019.92    654.47 o 
  -2   0   6       73.94      136.63      6.10 o 
  -1   0   6      377.62      379.60     16.89 o 
   1   0   6    16272.59    17677.60    846.56 o 
   2   0   6     2522.46     2746.30     90.20 o 
   3   0   6    12330.88    13040.18    456.26 o 
   4   0   6    30063.96    31324.76    974.19 o 
   5   0   6      323.58      437.83     23.23 o 
   6   0   6    11215.86    10964.45    333.75 o 
   7   0   6     1162.30     1445.13     67.41 o 
   8   0   6     1363.85     1403.71     65.95 o 
   9   0   6    15909.74    16803.88    778.30 o 
  10   0   6    18867.38    19700.25    912.94 o 
  11   0   6      728.86      748.47     27.69 o 
  12   0   6      612.13      534.67     14.34 o 
  13   0   6     3191.51     3010.86     93.25 o 
  14   0   6      226.87      242.41     14.45 o 
  15   0   6     2626.70     2528.48     70.68 o 
  16   0   6       23.44       27.85      5.35 o 
  17   0   6        0.11        1.68      2.47 o 
  18   0   6     1951.34     1951.34     60.97 o 
  19   0   6     1553.29     1606.44     58.33 o 
  20   0   6      383.89      397.63     15.65 o 
  21   0   6      536.18      537.57     26.39 o 
  22   0   6      137.02      153.25     15.86 o 
  23   0   6       20.56       30.33      5.06 o 
 -24   1   6       57.87       58.55      2.97 o 
 -23   1   6       19.84       16.83      1.14 o 
 -22   1   6        0.29        1.90      0.86 o 
 -21   1   6       47.77       54.67      1.86 o 
 -20   1   6      260.43      265.77      5.25 o 
 -19   1   6      138.64      127.82      3.18 o 
 -18   1   6       84.03       90.02      2.64 o 
 -17   1   6      410.43      421.38      7.87 o 
 -16   1   6       62.18       59.95      1.61 o 
 -15   1   6     1132.09     1126.38     16.09 o 
 -14   1   6     1071.19     1050.62     14.69 o 
 -13   1   6        1.39        4.33      0.66 o 
 -12   1   6      603.37      569.13      7.57 o 
 -11   1   6     1272.41     1171.95     17.04 o 
 -10   1   6       11.85       11.60      0.89 o 
  -9   1   6       55.26       47.40      1.60 o 
  -8   1   6      848.23      830.35     16.84 o 
  -7   1   6     4359.25     5007.02     91.43 o 
  -6   1   6    16071.11    18186.69    333.83 o 
  -5   1   6       45.09       46.37      1.47 o 
  -4   1   6        6.99       23.59      1.18 o 
  -3   1   6     2312.37     2420.89     50.00 o 
  -2   1   6     6099.58     6440.61    150.61 o 
  -1   1   6       30.29       27.91      0.97 o 
   0   1   6     1132.37     1172.35     30.71 o 
   1   1   6      813.89      792.23     19.47 o 
   2   1   6      181.42      235.25      6.11 o 
   3   1   6     4042.68     3920.59    108.20 o 
   4   1   6      192.09      249.14     10.75 o 
   5   1   6     1386.38     1348.79     38.68 o 
   6   1   6     2190.08     2415.23     66.21 o 
   7   1   6     4509.40     4689.09    121.92 o 
   8   1   6      103.52      118.21      4.82 o 
   9   1   6      690.96      713.01     23.77 o 
  10   1   6      764.06      723.20     17.16 o 
  11   1   6      234.02      239.04      5.45 o 
  12   1   6     1330.02     1211.03     23.36 o 
  13   1   6      126.32      125.33      4.13 o 
  14   1   6       59.68       67.40      3.12 o 
  15   1   6       10.06       14.59      1.44 o 
  16   1   6      402.21      413.97     11.44 o 
  17   1   6        2.90        5.71      1.76 o 
  18   1   6        8.58       11.89      2.38 o 
  19   1   6      103.69      115.28      4.43 o 
  20   1   6       35.64       45.41      2.44 o 
  21   1   6       14.03       17.79      2.10 o 
  22   1   6       29.94       30.20      2.23 o 
 -22   2   6        5.68        5.41      0.98 o 
 -21   2   6       99.47       90.54      2.50 o 
 -20   2   6       46.14       46.04      1.75 o 
 -19   2   6       12.88       19.70      1.24 o 
 -18   2   6      585.46      584.52     10.57 o 
 -17   2   6      976.41      988.45     17.48 o 
 -16   2   6      218.76      217.29      4.57 o 
 -15   2   6        5.72        4.20      0.98 o 
 -14   2   6      499.16      457.37      6.68 o 
 -13   2   6       29.49       27.09      1.05 o 
 -12   2   6      454.30      383.53      5.88 o 
 -11   2   6      126.05      138.89      2.48 o 
 -10   2   6       88.23      102.11      1.95 o 
  -9   2   6     1169.31     1045.94     14.34 o 
  -8   2   6     1352.42     1226.46     17.57 o 
  -7   2   6     1114.26     1090.30     18.25 o 
  -6   2   6     1924.80     1915.34     40.22 o 
  -5   2   6      992.76      898.60     18.16 o 
  -4   2   6        2.40        9.48      1.23 o 
  -3   2   6     1277.27     1351.12     30.20 o 
  -2   2   6        7.31        7.21      0.76 o 
  -1   2   6       12.76        9.53      0.75 o 
   0   2   6     5224.96     4942.52    110.75 o 
   1   2   6     3959.58     3811.15     85.91 o 
   2   2   6       12.39       45.44      2.01 o 
   3   2   6     1153.86     1163.08     28.28 o 
   4   2   6     5732.61     5942.69    132.85 o 
   5   2   6      498.38      513.84     12.06 o 
   6   2   6      801.48      752.33     14.22 o 
   7   2   6       74.47       65.24      1.87 o 
   8   2   6       64.53       62.38      1.98 o 
   9   2   6     2604.61     2491.96     43.94 o 
  10   2   6     4393.31     4161.30     73.51 o 
  11   2   6     1708.94     1658.92     29.70 o 
  12   2   6      941.20      921.27     17.77 o 
  13   2   6      485.36      510.58     12.08 o 
  14   2   6        8.94       18.09      2.37 o 
  15   2   6     1435.80     1460.79     37.48 o 
  16   2   6       84.92       89.29      3.83 o 
  17   2   6       33.97       37.67      2.33 o 
  18   2   6      496.44      518.01     14.95 o 
  19   2   6      412.04      427.89     12.69 o 
  20   2   6      163.88      182.58      6.01 o 
  21   2   6      212.14      226.90      7.81 o 
 -20   3   6      171.27      167.10      4.60 o 
 -19   3   6        8.59        9.16      1.12 o 
 -18   3   6      101.87       81.86      2.27 o 
 -17   3   6       95.92      118.11      3.00 o 
 -16   3   6       21.40       16.17      1.18 o 
 -15   3   6      659.24      656.61     12.71 o 
 -14   3   6      632.86      576.84     10.85 o 
 -13   3   6        0.16        0.11      0.93 o 
 -12   3   6      343.40      367.30      6.84 o 
 -11   3   6      681.93      704.09     12.30 o 
 -10   3   6       75.85       69.97      1.82 o 
  -9   3   6      299.10      284.06      4.83 o 
  -8   3   6      100.01       97.69      2.06 o 
  -7   3   6     1263.40     1230.64     18.79 o 
  -6   3   6     5551.96     5191.27     75.72 o 
  -5   3   6        3.28        5.65      0.73 o 
  -4   3   6        4.08        3.71      0.74 o 
  -3   3   6     1971.09     1894.64     29.02 o 
  -2   3   6     3834.78     3550.45     53.33 o 
  -1   3   6      221.63      228.33      4.01 o 
   0   3   6      847.76      801.20     12.94 o 
   1   3   6     1235.23     1212.74     20.06 o 
   2   3   6        8.89        7.82      0.87 o 
   3   3   6     3213.22     3009.75     52.50 o 
   4   3   6      378.33      326.86      6.82 o 
   5   3   6      520.18      518.85      9.39 o 
   6   3   6     1034.08     1047.85     17.69 o 
   7   3   6     4828.36     4691.94     77.80 o 
   8   3   6      252.79      227.56      5.67 o 
   9   3   6      204.81      204.28      6.02 o 
  10   3   6       42.91       50.06      3.73 o 
  11   3   6       70.24       64.63      2.62 o 
  12   3   6     1950.42     1936.42     40.02 o 
  13   3   6        1.96        3.56      1.47 o 
  14   3   6      246.63      247.33      6.78 o 
  15   3   6      238.94      267.06      8.59 o 
  16   3   6      989.48      992.57     26.04 o 
  17   3   6       22.86       26.97      2.15 o 
  18   3   6      110.54      114.53      3.51 o 
  19   3   6       13.64       12.58      3.68 o 
 -16   4   6       52.50       53.66      2.43 o 
 -15   4   6      200.47      208.05      6.76 o 
 -14   4   6        3.81        6.74      1.15 o 
 -13   4   6        1.96        5.34      1.05 o 
 -12   4   6       51.94       69.77      2.19 o 
 -11   4   6       20.18       24.80      1.38 o 
 -10   4   6       53.38       65.75      3.04 o 
  -9   4   6       25.71       30.07      1.63 o 
  -8   4   6        0.05        1.84      1.09 o 
  -7   4   6      987.88     1014.71     18.34 o 
  -6   4   6      377.01      389.71      7.93 o 
  -5   4   6       70.26       67.76      2.47 o 
  -4   4   6       24.86       28.32      1.63 o 
  -3   4   6       67.12       63.84      2.40 o 
  -2   4   6      259.19      257.26      5.72 o 
  -1   4   6      234.34      221.05      6.92 o 
   0   4   6      214.17      237.00      5.46 o 
   1   4   6        4.77        6.57      1.32 o 
   2   4   6      890.37      908.86     19.06 o 
   3   4   6       73.06       72.44      2.62 o 
   4   4   6       74.71       71.40      2.90 o 
   5   4   6       42.60       45.28      2.32 o 
   6   4   6      450.01      450.12     11.07 o 
   7   4   6       22.29       22.98      2.51 o 
   8   4   6      129.95      136.69      4.87 o 
   9   4   6       56.61       50.72      2.37 o 
  10   4   6      112.35      107.34      3.97 o 
  11   4   6      170.24      179.13      5.10 o 
  12   4   6        0.32        4.05      1.29 o 
  13   4   6       55.79       52.31      2.47 o 
  14   4   6       11.18       11.86      1.33 o 
  15   4   6        4.53        5.12      2.42 o 
  -9   5   6        2.23        0.96      1.24 o 
  -8   5   6       20.18       15.82      1.33 o 
  -7   5   6        6.84        9.56      1.13 o 
  -6   5   6      120.69      116.02      3.32 o 
  -5   5   6        1.82        1.51      0.96 o 
  -4   5   6       26.04       24.08      1.46 o 
  -3   5   6      122.02      123.45      3.25 o 
  -2   5   6      364.66      371.04      8.67 o 
  -1   5   6      120.60      120.61      3.75 o 
   0   5   6       35.24       32.76      1.84 o 
   1   5   6      138.76      116.17      3.33 o 
   2   5   6        1.35        0.94      1.11 o 
   3   5   6       96.18       92.55      3.03 o 
   4   5   6       51.34       51.87      2.62 o 
   5   5   6       53.84       50.50      3.15 o 
   6   5   6      182.91      182.94      5.55 o 
   7   5   6      262.75      254.53      7.22 o 
   8   5   6       29.73       23.98      2.92 o 
 -24   1   7      250.53      239.63     11.51 o 
 -23   1   7      277.29      237.12      5.59 o 
 -22   1   7      166.39      187.76      4.29 o 
 -21   1   7     1114.07     1075.80     20.39 o 
 -20   1   7      212.71      210.31      4.65 o 
 -19   1   7      189.11      215.84      4.41 o 
 -18   1   7     1231.81     1265.69     21.29 o 
 -17   1   7      489.97      476.41      8.43 o 
 -16   1   7      619.87      596.04      9.62 o 
 -15   1   7      278.26      273.16      4.52 o 
 -14   1   7      868.95      785.03     11.14 o 
 -13   1   7      497.98      478.67      6.86 o 
 -12   1   7     2088.71     1969.04     27.24 o 
 -11   1   7      305.53      339.17      5.35 o 
 -10   1   7     1681.26     1652.71     25.48 o 
  -9   1   7    13938.84    13852.02    283.79 o 
  -8   1   7     5498.67     5536.31    110.86 o 
  -7   1   7      704.42      788.94     16.93 o 
  -6   1   7      472.63      397.72      8.69 o 
  -5   1   7     4927.03     4791.43    100.56 o 
  -4   1   7     5303.91     5618.34    109.00 o 
  -3   1   7     6105.89     6243.49    125.69 o 
  -2   1   7      980.28     1061.21     27.09 o 
  -1   1   7      509.73      504.31     13.08 o 
   0   1   7    25771.79    25851.21    891.64 o 
   1   1   7    14419.97    15232.30    375.17 o 
   2   1   7      263.49      300.07      7.10 o 
   3   1   7       16.73        9.74      0.99 o 
   4   1   7    24859.27    27252.69    990.36 o 
   5   1   7     2232.37     2189.94     71.23 o 
   6   1   7     8604.36     8442.93    245.88 o 
   7   1   7     1811.77     2093.48     61.00 o 
   8   1   7     2481.10     2589.19     84.15 o 
   9   1   7    13908.86    13483.62    301.58 o 
  10   1   7     3785.81     3360.20     74.24 o 
  11   1   7      248.81      267.98      6.41 o 
  12   1   7      469.79      417.60      9.49 o 
  13   1   7     1183.92     1060.03     21.64 o 
  14   1   7      528.91      501.26     12.57 o 
  15   1   7      981.08      972.21     27.58 o 
  16   1   7      270.37      282.31      8.28 o 
  17   1   7      915.37      948.37     29.75 o 
  18   1   7     3119.23     3256.43     98.77 o 
  19   1   7      683.37      760.77     21.68 o 
  20   1   7       23.68       21.32      2.28 o 
  21   1   7       61.59       66.50      7.40 o 
  22   1   7       79.97       92.71      5.85 o 
 -22   2   7       17.05       14.67      1.23 o 
 -21   2   7      297.26      311.23      6.93 o 
 -20   2   7      769.31      701.94     14.17 o 
 -19   2   7        2.32        7.96      1.05 o 
 -18   2   7      137.29      138.58      3.30 o 
 -17   2   7        5.48        2.64      0.93 o 
 -16   2   7      805.21      816.63     15.11 o 
 -15   2   7     1210.09     1242.51     21.73 o 
 -14   2   7       44.68       40.73      1.32 o 
 -13   2   7       58.02       66.57      2.28 o 
 -12   2   7      749.76      713.12     10.30 o 
 -11   2   7     1207.90     1170.37     15.90 o 
 -10   2   7      414.66      404.52      5.97 o 
  -9   2   7      346.81      352.82      5.18 o 
  -8   2   7      956.90      904.84     12.54 o 
  -7   2   7     1171.40     1144.83     16.61 o 
  -6   2   7     2515.03     2272.13     40.00 o 
  -5   2   7     4448.77     4703.26    111.46 o 
  -4   2   7     1274.19     1283.11     30.48 o 
  -3   2   7     3411.06     3298.73     77.75 o 
  -2   2   7     1297.76     1199.63     28.60 o 
  -1   2   7     4634.71     4750.83    111.60 o 
   0   2   7      526.08      544.87     14.36 o 
   1   2   7     5447.25     5568.40    127.83 o 
   2   2   7        2.66        3.32      0.92 o 
   3   2   7    13303.02    13360.91    317.43 o 
   4   2   7      779.03      949.11     21.56 o 
   5   2   7      136.11      139.60      3.02 o 
   6   2   7     2246.67     2043.33     35.09 o 
   7   2   7     2579.37     2367.25     40.10 o 
   8   2   7     1013.86      924.98     17.43 o 
   9   2   7      418.26      375.02      7.54 o 
  10   2   7      928.75      874.61     17.39 o 
  11   2   7      511.30      535.00     10.57 o 
  12   2   7     3851.90     3780.36     74.03 o 
  13   2   7      141.74      137.48      5.99 o 
  14   2   7       86.85       90.16      4.32 o 
  15   2   7     1234.54     1285.33     33.19 o 
  16   2   7      158.06      171.35      5.90 o 
  17   2   7      159.67      188.53      6.52 o 
  18   2   7       18.77       24.21      2.35 o 
  19   2   7       99.76      104.44      4.10 o 
  20   2   7      116.44      109.72      6.24 o 
  21   2   7      390.69      366.99     18.38 o 
 -20   3   7       30.66       35.74      2.01 o 
 -19   3   7       83.24       80.55      2.38 o 
 -18   3   7       83.57       74.65      2.22 o 
 -17   3   7      114.39      137.77      3.30 o 
 -16   3   7       24.18       37.23      1.51 o 
 -15   3   7        1.06        1.51      0.98 o 
 -14   3   7        2.70        2.57      0.96 o 
 -13   3   7       64.11       73.61      2.29 o 
 -12   3   7       10.58       15.55      1.15 o 
 -11   3   7       52.66       56.71      1.97 o 
 -10   3   7      298.23      299.31      6.25 o 
  -9   3   7      624.25      585.73      9.40 o 
  -8   3   7      411.19      404.26      6.72 o 
  -7   3   7      116.31      132.19      2.76 o 
  -6   3   7      443.95      440.49      7.20 o 
  -5   3   7        1.12        5.07      0.78 o 
  -4   3   7       39.17       40.14      1.31 o 
  -3   3   7       38.43       36.17      1.28 o 
  -2   3   7      187.82      177.24      3.68 o 
  -1   3   7      114.47       98.91      3.53 o 
   0   3   7      158.66      140.90      2.89 o 
   1   3   7      948.06      912.12     14.73 o 
   2   3   7     1596.99     1539.81     25.31 o 
   3   3   7      233.04      218.57      4.27 o 
   4   3   7        0.55        7.03      0.99 o 
   5   3   7       25.41       17.03      1.21 o 
   6   3   7       34.39       35.54      1.60 o 
   7   3   7      500.20      460.20      9.43 o 
   8   3   7      723.59      692.55     13.83 o 
   9   3   7      508.98      531.07     13.24 o 
  10   3   7      517.65      521.02     13.12 o 
  11   3   7      347.99      336.65      8.35 o 
  12   3   7       10.77       12.85      1.65 o 
  13   3   7      274.40      262.69      7.18 o 
  14   3   7        0.78        2.98      1.72 o 
  15   3   7        4.63        6.66      2.04 o 
  16   3   7       75.37       87.20      3.14 o 
  17   3   7       66.65       82.42      3.18 o 
  18   3   7       94.12       93.31      3.61 o 
 -16   4   7        0.46        0.69      1.27 o 
 -15   4   7      310.06      319.46      8.70 o 
 -14   4   7       39.95       42.76      1.74 o 
 -13   4   7        0.17        0.73      0.85 o 
 -12   4   7      125.54      141.36      3.45 o 
 -11   4   7      187.21      209.43      4.71 o 
 -10   4   7       11.72        8.50      1.08 o 
  -9   4   7        5.97        6.23      1.12 o 
  -8   4   7      118.02      128.74      3.48 o 
  -7   4   7      233.79      239.47      5.48 o 
  -6   4   7      378.95      387.05      7.93 o 
  -5   4   7      801.46      813.01     17.18 o 
  -4   4   7       61.38       63.67      2.34 o 
  -3   4   7      579.31      610.36     12.47 o 
  -2   4   7      319.47      344.50      7.05 o 
  -1   4   7      157.17      154.38      4.18 o 
   0   4   7       11.96       10.79      1.36 o 
   1   4   7      287.16      327.62      8.06 o 
   2   4   7       29.68       28.65      1.78 o 
   3   4   7     1048.99     1116.11     23.18 o 
   4   4   7      306.63      308.63      7.63 o 
   5   4   7      549.56      563.56     13.56 o 
   6   4   7      639.40      654.18     15.54 o 
   7   4   7      181.88      186.84      5.47 o 
   8   4   7      321.66      340.72      8.58 o 
   9   4   7      296.91      280.13      8.03 o 
  10   4   7       25.61       34.14      2.32 o 
  11   4   7       13.19       16.82      1.63 o 
  12   4   7      415.65      415.96     11.10 o 
  13   4   7      145.00      137.83      4.42 o 
  14   4   7        7.04        5.21      1.86 o 
  -9   5   7        0.58       -2.30      2.30 o 
  -8   5   7        0.31       -1.07      1.27 o 
  -7   5   7       14.84       16.39      1.34 o 
  -6   5   7        0.66        1.69      0.93 o 
  -5   5   7       99.99       97.95      3.30 o 
  -4   5   7       19.72       24.32      1.41 o 
  -3   5   7       80.72       81.47      2.75 o 
  -2   5   7       34.92       38.13      2.82 o 
  -1   5   7        3.69        3.47      1.23 o 
   0   5   7       86.30       90.27      3.32 o 
   1   5   7        1.04        0.24      1.05 o 
   2   5   7       91.51       98.28      4.45 o 
   3   5   7      143.26      140.28      4.16 o 
   4   5   7      147.24      149.88      4.72 o 
   5   5   7      219.99      232.72      6.95 o 
   6   5   7       14.74       14.17      1.71 o 
   7   5   7       44.22       42.28      5.06 o 
 -24   0   8      202.86      178.13      8.76 o 
 -23   0   8      107.10      114.54      4.64 o 
 -22   0   8      729.02      769.54     26.59 o 
 -21   0   8      621.91      587.89     20.69 o 
 -20   0   8       45.18       42.25      2.49 o 
 -19   0   8      245.02      256.90      6.95 o 
 -18   0   8     1941.71     1813.89     42.52 o 
 -17   0   8      427.36      396.24     11.24 o 
 -16   0   8     1329.67     1360.49     30.34 o 
 -15   0   8     4918.90     4714.88    108.82 o 
 -14   0   8      502.55      595.19     11.81 o 
 -13   0   8     5553.27     5398.55     97.03 o 
 -12   0   8     8151.49     7369.54    138.49 o 
 -11   0   8       35.00       42.14      1.91 o 
 -10   0   8     1761.06     1569.84     46.34 o 
  -9   0   8    11188.82    10466.29    310.68 o 
  -8   0   8        9.01       37.16      2.90 o 
  -7   0   8     3705.18     4196.01    106.72 o 
  -6   0   8     3161.92     3185.31    122.21 o 
  -5   0   8     5052.27     5614.58    183.86 o 
  -4   0   8     7606.52     7898.21    298.67 o 
  -3   0   8    17940.19    20258.71    923.69 o 
  -2   0   8      244.15      325.65     12.97 o 
  -1   0   8     4284.19     4289.77    204.43 o 
   0   0   8    37125.77    39088.79   1271.49 o 
   1   0   8     7052.01     8263.98    254.35 o 
   2   0   8      134.01      112.54      4.02 o 
   3   0   8     5209.68     5401.33    166.57 o 
   4   0   8      552.84      765.33     32.64 o 
   5   0   8     8594.81     9498.05    326.83 o 
   6   0   8    30786.31    32868.70   1127.31 o 
   7   0   8       28.27       40.14      3.91 o 
   8   0   8     2386.61     2415.45    112.57 o 
   9   0   8    13432.32    11624.76    372.00 o 
  10   0   8     1210.53     1018.39     75.59 o 
  11   0   8      413.80      365.41     12.51 o 
  12   0   8     1084.51     1039.72     29.82 o 
  13   0   8      497.69      476.34     14.30 o 
  14   0   8     6834.89     6419.69    199.70 o 
  15   0   8     5392.35     5351.17    300.81 o 
  16   0   8      623.15      626.71     29.09 o 
  17   0   8     1657.84     1723.55     75.88 o 
  18   0   8     2631.80     2800.37    173.27 o 
  19   0   8        5.68       12.23      2.97 o 
  20   0   8      792.97      796.07     49.41 o 
  22   0   8       57.55       63.43      7.35 o 
 -23   1   8        1.41        0.91      1.00 o 
 -22   1   8       10.31        8.77      0.89 o 
 -21   1   8       98.43      110.20      2.79 o 
 -20   1   8       17.47       22.75      1.29 o 
 -19   1   8      403.56      424.07      8.76 o 
 -18   1   8      203.07      188.91      4.18 o 
 -17   1   8        8.57        9.90      1.01 o 
 -16   1   8      260.25      262.99      5.05 o 
 -15   1   8      517.26      521.19      8.65 o 
 -14   1   8      264.35      281.07      4.44 o 
 -13   1   8       72.88       88.80      1.89 o 
 -12   1   8      879.63      850.60     12.21 o 
 -11   1   8       15.12       13.86      0.69 o 
 -10   1   8     1556.68     1488.82     22.17 o 
  -9   1   8       38.63       44.94      1.35 o 
  -8   1   8       38.14       29.38      1.30 o 
  -7   1   8     1952.36     2025.37     43.04 o 
  -6   1   8     1585.67     1541.97     36.91 o 
  -5   1   8      412.91      462.39     11.69 o 
  -4   1   8       18.29       29.10      1.51 o 
  -3   1   8     1841.18     1904.64     39.21 o 
  -2   1   8      949.45     1107.07     29.32 o 
  -1   1   8      977.98      933.74     23.94 o 
   0   1   8      328.90      389.00     10.27 o 
   1   1   8        6.28        6.58      1.23 o 
   2   1   8     2638.49     2917.46     71.79 o 
   3   1   8     3480.10     3671.15    178.79 o 
   4   1   8       34.28       44.81      3.73 o 
   5   1   8       78.74       86.56      5.35 o 
   6   1   8     2944.36     2991.60     97.40 o 
   7   1   8      873.64      904.22     26.74 o 
   8   1   8     1351.92     1245.25     35.85 o 
   9   1   8      450.88      459.59     10.89 o 
  10   1   8        2.98        3.17      1.13 o 
  11   1   8      897.69      880.10     19.00 o 
  12   1   8     2038.34     1880.67     39.79 o 
  13   1   8       78.63       66.87      4.17 o 
  14   1   8      215.42      223.93      7.60 o 
  15   1   8      393.74      406.57     14.99 o 
  16   1   8       16.09       19.90      2.34 o 
  17   1   8      233.31      238.33      8.84 o 
  18   1   8        9.86       13.36      2.70 o 
  19   1   8        0.09        0.36      2.09 o 
  20   1   8      520.63      490.27     18.21 o 
  21   1   8      573.95      535.17     24.67 o 
  22   1   8        0.16        1.84      3.22 o 
 -22   2   8       13.41       13.49      1.30 o 
 -21   2   8       82.40       81.24      2.55 o 
 -20   2   8       78.48       89.40      2.66 o 
 -19   2   8      135.87      154.47      3.64 o 
 -18   2   8      494.10      490.76      9.37 o 
 -17   2   8      316.81      327.46      6.55 o 
 -16   2   8        0.07        4.12      0.96 o 
 -15   2   8      703.32      600.13     10.90 o 
 -14   2   8       10.96       21.18      1.22 o 
 -13   2   8      417.57      415.38      6.91 o 
 -12   2   8     1690.18     1585.26     22.96 o 
 -11   2   8      592.73      614.51      8.86 o 
 -10   2   8      858.02      808.06     11.71 o 
  -9   2   8     2098.15     1867.93     26.55 o 
  -8   2   8      342.41      342.42      5.03 o 
  -7   2   8      115.14      115.03      2.19 o 
  -6   2   8      282.51      253.14      4.52 o 
  -5   2   8     1350.71     1341.20     24.20 o 
  -4   2   8     1135.01      967.52     17.44 o 
  -3   2   8     3593.43     3496.09     78.54 o 
  -2   2   8      298.44      284.70      7.35 o 
  -1   2   8     1400.47     1363.53     34.93 o 
   0   2   8     6934.89     6903.48    174.94 o 
   1   2   8     2014.39     2185.42     55.68 o 
   2   2   8        8.04       12.04      1.07 o 
   3   2   8      212.16      205.10      4.94 o 
   4   2   8      238.76      279.48      5.96 o 
   5   2   8      387.47      340.06      6.39 o 
   6   2   8     4316.29     4253.55     76.06 o 
   7   2   8      761.36      694.33     12.80 o 
   8   2   8     1515.81     1401.75     27.42 o 
   9   2   8     1599.39     1499.71     31.08 o 
  10   2   8       36.74       32.04      1.90 o 
  11   2   8       23.18       29.64      2.91 o 
  12   2   8      300.58      298.09      8.80 o 
  13   2   8       18.69       25.68      3.81 o 
  14   2   8     1577.13     1574.34     50.01 o 
  15   2   8      442.37      468.96     14.13 o 
  16   2   8       45.57       54.90      3.93 o 
  17   2   8      221.54      231.07      7.63 o 
  18   2   8      513.40      528.21     17.00 o 
  19   2   8       59.96       62.38      3.50 o 
  20   2   8       50.18       49.51      3.45 o 
 -20   3   8       20.38       19.10      2.75 o 
 -19   3   8       63.44       56.13      1.89 o 
 -18   3   8       40.10       35.40      1.45 o 
 -17   3   8        3.64        3.96      0.93 o 
 -16   3   8       77.26       77.61      2.31 o 
 -15   3   8      673.68      691.90     12.76 o 
 -14   3   8       17.35       24.62      1.30 o 
 -13   3   8        0.02        0.42      0.95 o 
 -12   3   8      883.90      883.08     16.17 o 
 -11   3   8      211.88      233.64      4.87 o 
 -10   3   8      575.94      546.61     10.61 o 
  -9   3   8       43.40       43.51      1.69 o 
  -8   3   8        1.01        0.42      0.73 o 
  -7   3   8     2286.19     2138.45     32.41 o 
  -6   3   8     1682.67     1545.67     24.49 o 
  -5   3   8      430.00      418.46      7.07 o 
  -4   3   8        1.04        2.66      0.76 o 
  -3   3   8     2645.75     2483.24     43.38 o 
  -2   3   8     1054.45     1063.13     17.48 o 
  -1   3   8     1565.79     1496.59     25.53 o 
   0   3   8      523.48      519.44      8.97 o 
   1   3   8      187.44      166.95      3.31 o 
   2   3   8     1631.77     1535.62     25.30 o 
   3   3   8     4683.14     4433.36     82.83 o 
   4   3   8      254.76      247.32      7.57 o 
   5   3   8      745.77      689.58     13.02 o 
   6   3   8     1169.78     1094.66     22.22 o 
   7   3   8       46.52       49.48      3.02 o 
   8   3   8      619.28      613.40     14.39 o 
   9   3   8       36.67       35.42      2.71 o 
  10   3   8        1.30        1.68      1.57 o 
  11   3   8      971.82     1028.56     33.24 o 
  12   3   8     1403.63     1451.52     37.24 o 
  13   3   8       16.99       21.02      2.58 o 
  14   3   8      302.30      315.94     11.10 o 
  15   3   8      476.26      479.67     16.05 o 
  16   3   8        6.17        4.14      1.47 o 
  17   3   8      352.98      358.06     10.74 o 
  18   3   8       21.34       21.53      2.75 o 
 -16   4   8      104.72      128.67      7.91 o 
 -15   4   8      103.34      119.21      3.85 o 
 -14   4   8        0.42        2.22      0.87 o 
 -13   4   8        5.97        4.05      0.92 o 
 -12   4   8        7.05        7.33      0.99 o 
 -11   4   8      117.91      135.86      3.86 o 
 -10   4   8       12.17       14.16      1.19 o 
  -9   4   8        1.56        3.64      1.15 o 
  -8   4   8      146.92      159.60      3.99 o 
  -7   4   8        2.71        8.37      1.17 o 
  -6   4   8      275.81      273.63      6.07 o 
  -5   4   8       95.67       99.82      3.27 o 
  -4   4   8      360.66      370.26      7.96 o 
  -3   4   8        0.01        0.29      1.08 o 
  -2   4   8      743.83      742.37     19.07 o 
  -1   4   8      232.80      246.40      6.31 o 
   0   4   8       99.43       94.90      3.11 o 
   1   4   8       50.93       52.60      2.38 o 
   2   4   8      710.06      724.76     16.42 o 
   3   4   8       15.30       22.79      1.83 o 
   4   4   8       37.62       35.52      2.53 o 
   5   4   8      150.25      152.95      4.99 o 
   6   4   8       24.37       21.70      1.96 o 
   7   4   8      389.05      395.34     15.33 o 
   8   4   8       81.98       85.35      3.50 o 
   9   4   8        3.02        5.60      1.75 o 
  10   4   8       68.07       75.15      4.62 o 
  11   4   8      130.48      132.37      4.74 o 
  12   4   8        2.26        3.11      1.41 o 
  13   4   8      141.18      133.36      5.18 o 
  14   4   8        2.09        1.91      2.09 o 
  -8   5   8        0.76       -1.04      2.42 o 
  -7   5   8       25.89       25.32      1.72 o 
  -6   5   8      109.33      109.69      3.70 o 
  -5   5   8       21.25       20.80      1.37 o 
  -4   5   8        0.26        0.72      1.07 o 
  -3   5   8        0.48        2.81      1.24 o 
  -2   5   8      104.62      116.47      3.77 o 
  -1   5   8       83.94       84.46      3.05 o 
   0   5   8        2.27        2.69      1.22 o 
   1   5   8       96.97       84.67      3.57 o 
   2   5   8      650.11      647.00     22.95 o 
   3   5   8      509.73      500.40     16.56 o 
   4   5   8       18.86       17.72      1.71 o 
   5   5   8       17.49       16.62      1.99 o 
   6   5   8      172.44      208.22     10.07 o 
 -23   1   9       27.82       36.94      2.00 o 
 -22   1   9      184.60      186.43      4.38 o 
 -21   1   9      154.22      141.51      3.44 o 
 -20   1   9        7.64        7.53      0.98 o 
 -19   1   9      703.14      740.41     14.33 o 
 -18   1   9     1738.99     1669.84     29.91 o 
 -17   1   9        9.51        7.58      0.95 o 
 -16   1   9      323.79      317.70      6.18 o 
 -15   1   9      659.20      645.07     11.21 o 
 -14   1   9      122.41       99.18      2.17 o 
 -13   1   9     8432.21     8073.32    111.39 o 
 -12   1   9      903.43      847.95     12.10 o 
 -11   1   9      259.50      276.53      4.51 o 
 -10   1   9     1381.79     1154.97     16.16 o 
  -9   1   9     6134.74     5600.88     93.75 o 
  -8   1   9      164.21      196.30      6.16 o 
  -7   1   9      572.67      560.86     14.62 o 
  -6   1   9     1150.54     1241.36     28.12 o 
  -5   1   9      348.80      350.28      7.71 o 
  -4   1   9    13750.63    13586.75    346.56 o 
  -3   1   9     9420.10    10178.98    239.64 o 
  -2   1   9      116.98      143.03      3.92 o 
  -1   1   9     7233.07     7203.33    194.55 o 
   0   1   9    13928.07    13954.02    362.78 o 
   1   1   9       36.76       30.11      1.92 o 
   2   1   9     2732.76     2952.10     85.44 o 
   3   1   9        0.91       13.02      1.16 o 
   4   1   9     1793.87     2101.11     99.26 o 
   5   1   9    19497.29    20532.72   1672.04 o 
   6   1   9     1374.18     1146.28     29.70 o 
   7   1   9      152.32      147.59      4.41 o 
   8   1   9     3468.95     3141.08     75.39 o 
   9   1   9     6919.44     6405.56    153.33 o 
  10   1   9       44.57       50.10      3.49 o 
  11   1   9     1729.04     1662.96     40.21 o 
  12   1   9       12.59       15.18      1.60 o 
  13   1   9      728.95      718.79     16.52 o 
  14   1   9     4814.42     4746.24    171.35 o 
  15   1   9     2943.85     2865.50     87.89 o 
  16   1   9       61.25       62.19      4.44 o 
  17   1   9      477.98      488.57     18.47 o 
  18   1   9      469.55      507.60     23.66 o 
  19   1   9      142.69      137.56      6.86 o 
  20   1   9      313.18      305.77     14.94 o 
  21   1   9        0.17        1.38      3.22 o 
 -22   2   9        6.07        2.30      1.95 o 
 -21   2   9        0.84        2.57      0.90 o 
 -20   2   9       31.60       31.73      1.60 o 
 -19   2   9      391.76      387.52      7.82 o 
 -18   2   9       14.37        9.91      1.07 o 
 -17   2   9       39.83       44.64      1.69 o 
 -16   2   9      444.52      492.92      9.47 o 
 -15   2   9      492.94      465.72      8.61 o 
 -14   2   9       90.39      100.35      2.55 o 
 -13   2   9        6.29       14.95      1.13 o 
 -12   2   9      729.91      732.04     12.03 o 
 -11   2   9      227.26      219.57      4.07 o 
 -10   2   9     2406.67     2312.91     38.32 o 
  -9   2   9        0.64        3.01      0.68 o 
  -8   2   9      709.52      666.72     10.75 o 
  -7   2   9     3152.04     2902.62     44.71 o 
  -6   2   9     5968.93     5746.17     87.52 o 
  -5   2   9     2628.28     2483.53     36.26 o 
  -4   2   9      626.43      624.52     10.78 o 
  -3   2   9     3050.42     2962.31     47.07 o 
  -2   2   9      148.31      142.56      3.06 o 
  -1   2   9     8694.72     8500.95    149.57 o 
   0   2   9      579.74      685.02     13.51 o 
   1   2   9      175.32      166.99      3.84 o 
   2   2   9     2614.25     2381.20     45.36 o 
   3   2   9     1603.51     1431.62     28.82 o 
   4   2   9      390.72      366.30      9.40 o 
   5   2   9      508.00      566.19     10.99 o 
   6   2   9     1771.76     1612.04     32.69 o 
   7   2   9      338.15      372.58      8.03 o 
   8   2   9     5892.02     5636.55    120.46 o 
   9   2   9      602.52      582.81     12.82 o 
  10   2   9        0.40        4.14      1.59 o 
  11   2   9     1636.87     1585.91     49.10 o 
  12   2   9      461.08      460.05     15.93 o 
  13   2   9      512.06      536.71     18.39 o 
  14   2   9       48.22       46.54      5.82 o 
  15   2   9       32.20       35.34      2.92 o 
  16   2   9        8.44        6.71      2.19 o 
  17   2   9     1213.06     1215.67     43.32 o 
  18   2   9       31.17       31.68      3.53 o 
  19   2   9        5.26        1.64      1.93 o 
  20   2   9      439.96      444.90     25.05 o 
 -19   3   9       79.47       79.35      2.92 o 
 -18   3   9       80.53       69.69      2.32 o 
 -17   3   9       49.24       63.80      2.31 o 
 -16   3   9        2.82        2.63      0.95 o 
 -15   3   9       47.03       47.67      1.86 o 
 -14   3   9      133.15      165.29      3.76 o 
 -13   3   9       86.00       59.54      2.00 o 
 -12   3   9      239.69      260.61      5.07 o 
 -11   3   9      105.79      141.45      3.96 o 
 -10   3   9        0.71        2.62      0.97 o 
  -9   3   9       73.54       74.02      2.29 o 
  -8   3   9      727.78      762.54     14.63 o 
  -7   3   9      307.46      314.70      5.74 o 
  -6   3   9      378.46      361.60      7.72 o 
  -5   3   9      294.80      274.70      4.90 o 
  -4   3   9        1.52        5.68      0.84 o 
  -3   3   9      600.25      564.79      9.54 o 
  -2   3   9     1306.88     1277.42     21.81 o 
  -1   3   9      576.06      604.13     11.18 o 
   0   3   9      197.26      206.10      4.21 o 
   1   3   9       65.61       62.84      1.92 o 
   2   3   9        5.29        7.30      0.98 o 
   3   3   9       23.40       20.94      1.84 o 
   4   3   9       19.16       16.32      1.27 o 
   5   3   9      285.93      295.35      6.18 o 
   6   3   9      489.17      494.50     11.85 o 
   7   3   9      609.84      609.01     13.67 o 
   8   3   9      428.81      432.41     11.35 o 
   9   3   9      125.01      140.04      5.57 o 
  10   3   9       14.23       17.63      2.19 o 
  11   3   9       27.99       29.55      2.49 o 
  12   3   9        6.98        7.23      1.87 o 
  13   3   9        3.10        4.58      1.56 o 
  14   3   9      102.58      114.45      5.14 o 
  15   3   9      218.49      239.76      8.62 o 
  16   3   9       86.54       95.61      3.77 o 
  17   3   9       71.51       73.54      3.14 o 
 -15   4   9       77.84       71.84      3.36 o 
 -14   4   9        1.97        5.30      0.96 o 
 -13   4   9       23.31       29.89      1.32 o 
 -12   4   9       21.49       20.86      1.19 o 
 -11   4   9       58.27       54.17      1.96 o 
 -10   4   9      414.27      387.93      8.42 o 
  -9   4   9       77.01       68.89      2.43 o 
  -8   4   9       42.20       42.05      1.79 o 
  -7   4   9      113.04      121.68      3.30 o 
  -6   4   9      926.63      988.21     22.56 o 
  -5   4   9       16.77       13.88      1.42 o 
  -4   4   9      356.72      396.14     10.18 o 
  -3   4   9      320.29      348.36      8.29 o 
  -2   4   9       63.24       58.52      2.22 o 
  -1   4   9     1407.35     1350.40     27.51 o 
   0   4   9      244.34      235.80      6.58 o 
   1   4   9        0.62        1.25      1.42 o 
   2   4   9      350.14      371.28      9.60 o 
   3   4   9      597.20      634.00     14.38 o 
   4   4   9       13.10       13.18      1.58 o 
   5   4   9        6.24        3.12      1.38 o 
   6   4   9       81.94       99.81      3.81 o 
   7   4   9        2.97        3.58      1.59 o 
   8   4   9      459.04      471.85     13.01 o 
   9   4   9       28.39       31.45      2.30 o 
  10   4   9       16.07       16.18      1.84 o 
  11   4   9      545.92      520.29     15.17 o 
  12   4   9      222.20      225.81      7.92 o 
  13   4   9       51.23       56.65      3.76 o 
  -7   5   9      151.70      147.53     12.87 o 
  -6   5   9       33.69       36.67      3.11 o 
  -5   5   9        4.15        2.53      1.50 o 
  -4   5   9      161.71      159.78      4.69 o 
  -3   5   9        4.08        3.10      1.21 o 
  -2   5   9      303.54      305.88     10.73 o 
  -1   5   9       17.19       18.01      1.51 o 
   0   5   9       59.06       53.24      2.79 o 
   1   5   9       30.42       37.63      2.85 o 
   2   5   9       96.40       88.13      4.68 o 
   3   5   9       15.93       20.94      1.96 o 
   4   5   9       75.55       77.31      5.07 o 
 -23   0  10       44.92       69.03      3.62 o 
 -22   0  10      610.39      594.64     26.19 o 
 -21   0  10      303.61      260.07      9.83 o 
 -20   0  10      176.43      179.68      6.07 o 
 -19   0  10      488.89      521.43     13.86 o 
 -18   0  10       36.06       29.26      2.19 o 
 -17   0  10      793.19      849.50     20.25 o 
 -16   0  10      729.36      732.86     18.78 o 
 -15   0  10       37.90       46.01      1.91 o 
 -14   0  10      652.32      647.68     14.18 o 
 -13   0  10     1659.98     1518.59     34.40 o 
 -12   0  10     1953.57     1812.71     36.86 o 
 -11   0  10        0.29        2.03      0.66 o 
 -10   0  10     4992.71     4544.68     86.02 o 
  -9   0  10     6064.51     5880.60    120.96 o 
  -8   0  10     3782.54     3512.82     81.09 o 
  -7   0  10     7880.53     8958.71    227.49 o 
  -6   0  10        0.50       17.33      2.10 o 
  -5   0  10     1458.28     1339.90     37.49 o 
  -4   0  10    20218.63    20101.43    592.54 o 
  -3   0  10     3093.53     3463.65    107.26 o 
  -2   0  10      842.18     1049.00     32.95 o 
  -1   0  10     9089.28     9898.89    367.13 o 
   0   0  10     2261.20     2232.24     79.19 o 
   1   0  10    16028.02    18508.86    645.08 o 
   2   0  10    13948.03    15549.33    746.04 o 
   3   0  10      454.35      463.30     16.90 o 
   4   0  10     2156.66     2023.56     70.19 o 
   5   0  10    29271.52    30952.17   1059.90 o 
   6   0  10     1470.65     1435.40     57.65 o 
   7   0  10      776.63      838.07     32.88 o 
   8   0  10     3097.17     2792.65    139.64 o 
   9   0  10     1752.38     1556.16     62.49 o 
  10   0  10     4643.92     4380.36    157.89 o 
  11   0  10     3848.87     3534.34    127.33 o 
  12   0  10      118.29      115.07      8.30 o 
  13   0  10     3249.11     3017.57    108.59 o 
  14   0  10     5712.52     5199.50    272.54 o 
  15   0  10       16.46       20.45      6.43 o 
  16   0  10      416.21      443.52     29.87 o 
  17   0  10        4.10        6.89      4.14 o 
  19   0  10      257.52      277.60     19.76 o 
  21   0  10        4.39        5.06      3.68 o 
 -23   1  10       10.14       12.92      2.83 o 
 -22   1  10        5.69        4.42      0.84 o 
 -21   1  10        4.81        7.78      0.94 o 
 -20   1  10       52.88       66.60      2.06 o 
 -19   1  10       20.96       20.52      1.16 o 
 -18   1  10       45.36       58.86      1.94 o 
 -17   1  10       18.98       19.97      1.18 o 
 -16   1  10      312.34      335.25      6.45 o 
 -15   1  10        2.52        1.76      0.84 o 
 -14   1  10      174.82      184.19      3.31 o 
 -13   1  10        9.19       13.28      0.84 o 
 -12   1  10      490.66      500.13      7.56 o 
 -11   1  10      330.51      336.72      5.35 o 
 -10   1  10     1837.99     1790.62     25.47 o 
  -9   1  10       45.15       55.66      1.47 o 
  -8   1  10      116.13      144.61      3.16 o 
  -7   1  10     1640.68     1512.13     30.96 o 
  -6   1  10     1003.25     1046.58     23.74 o 
  -5   1  10       21.30       17.03      1.37 o 
  -4   1  10     2833.15     3378.03     87.76 o 
  -3   1  10      171.10      126.72      3.81 o 
  -2   1  10     3187.71     3338.54     83.20 o 
  -1   1  10     1115.32     1083.77     29.58 o 
   0   1  10      889.76      950.62     25.58 o 
   1   1  10       18.35       30.06      1.87 o 
   2   1  10     4461.30     4749.53    180.16 o 
   3   1  10      875.27      927.06     35.61 o 
   4   1  10     2463.77     2438.49     85.06 o 
   5   1  10      479.68      536.73     18.32 o 
   6   1  10      152.80      122.46      3.91 o 
   7   1  10     1886.33     1775.37     46.83 o 
   8   1  10     2569.74     2360.04     57.14 o 
   9   1  10       44.84       58.25      3.63 o 
  10   1  10      128.39      133.12      4.71 o 
  11   1  10      275.30      257.09      7.81 o 
  12   1  10       41.31       42.81      2.43 o 
  13   1  10      722.15      714.35     27.41 o 
  14   1  10       16.85       22.90      4.83 o 
  15   1  10      359.48      355.96     17.55 o 
  16   1  10      658.19      653.29     29.55 o 
  17   1  10      415.62      423.73     19.64 o 
  18   1  10       19.00       17.98      3.20 o 
  20   1  10        0.82       -3.22      3.22 o 
 -21   2  10      326.40      314.78      7.75 o 
 -20   2  10       66.81       76.47      2.45 o 
 -19   2  10       57.18       55.78      1.89 o 
 -18   2  10       13.77       13.51      1.05 o 
 -17   2  10      177.95      167.63      3.76 o 
 -16   2  10      505.44      492.46      9.43 o 
 -15   2  10       61.29       76.04      2.23 o 
 -14   2  10       27.59       31.91      1.40 o 
 -13   2  10      163.29      174.80      3.82 o 
 -12   2  10      864.41      829.01     14.01 o 
 -11   2  10      733.55      756.89     12.48 o 
 -10   2  10     1492.33     1457.18     24.52 o 
  -9   2  10      512.36      463.65      9.09 o 
  -8   2  10      473.40      426.69      7.47 o 
  -7   2  10      267.09      233.57      4.25 o 
  -6   2  10       38.02       49.12      2.23 o 
  -5   2  10     1572.12     1498.57     23.53 o 
  -4   2  10     7812.75     7512.32    119.36 o 
  -3   2  10     1433.90     1454.18     23.21 o 
  -2   2  10      370.97      345.16      5.95 o 
  -1   2  10      954.55      865.25     14.20 o 
   0   2  10     1338.68     1283.02     21.95 o 
   1   2  10       87.87       75.75      2.12 o 
   2   2  10     1057.40     1072.10     18.58 o 
   3   2  10      136.00      129.07      3.12 o 
   4   2  10     1091.51     1029.83     21.41 o 
   5   2  10     5666.79     5444.89    116.05 o 
   6   2  10     1592.22     1481.05     33.53 o 
   7   2  10      313.98      280.70      7.67 o 
   8   2  10     1296.61     1306.96     29.19 o 
   9   2  10      535.00      535.84     13.11 o 
  10   2  10      423.15      432.63     20.67 o 
  11   2  10      647.85      671.51     21.63 o 
  12   2  10      171.01      175.13      7.44 o 
  13   2  10      599.99      650.88     22.10 o 
  14   2  10     1187.68     1149.51     43.06 o 
  15   2  10      485.90      477.61     18.94 o 
  16   2  10      183.46      187.07      7.23 o 
  17   2  10       58.65       70.41      4.33 o 
  18   2  10       94.11      113.29      6.82 o 
  19   2  10       66.79       65.54      5.27 o 
 -19   3  10      269.45      246.52     12.18 o 
 -18   3  10        6.25        6.91      0.92 o 
 -17   3  10       15.01       18.10      1.26 o 
 -16   3  10      381.03      391.40      8.60 o 
 -15   3  10      117.88      110.58      2.76 o 
 -14   3  10      147.40      162.17      3.83 o 
 -13   3  10       16.64       11.08      1.14 o 
 -12   3  10      107.67      130.12      3.53 o 
 -11   3  10      332.98      330.62      6.43 o 
 -10   3  10      723.26      732.40     13.91 o 
  -9   3  10       71.95       75.36      2.29 o 
  -8   3  10      152.30      167.54      4.03 o 
  -7   3  10     3918.06     3980.50     80.25 o 
  -6   3  10      886.99      885.70     17.76 o 
  -5   3  10      245.16      225.53      4.37 o 
  -4   3  10     2116.52     2079.53     34.17 o 
  -3   3  10     1771.55     1722.81     26.70 o 
  -2   3  10      934.93      842.61     16.84 o 
  -1   3  10     1920.75     1836.96     32.37 o 
   0   3  10       54.81       51.90      2.64 o 
   1   3  10       76.40       81.81      2.22 o 
   2   3  10     2953.09     2886.60     51.25 o 
   3   3  10      840.63      843.48     15.98 o 
   4   3  10      533.82      528.39     12.92 o 
   5   3  10       60.43       59.65      2.88 o 
   6   3  10       86.14       98.45      3.87 o 
   7   3  10     1607.70     1608.56     41.66 o 
   8   3  10     1891.67     1937.74     50.05 o 
   9   3  10        2.17        6.85      1.91 o 
  10   3  10       17.91       20.79      2.25 o 
  11   3  10     1502.13     1468.26     41.69 o 
  12   3  10      201.52      186.33      9.28 o 
  13   3  10      295.70      301.82     10.50 o 
  14   3  10        3.16        4.83      1.84 o 
  15   3  10      353.40      378.22     12.70 o 
  16   3  10      844.44      848.56     24.19 o 
  17   3  10      408.27      437.08     27.12 o 
 -15   4  10        4.73        8.27      2.76 o 
 -14   4  10       28.66       27.14      1.59 o 
 -13   4  10        1.48        1.71      0.94 o 
 -12   4  10       28.23       34.79      1.57 o 
 -11   4  10      145.35      178.24      4.20 o 
 -10   4  10        3.05        4.47      0.98 o 
  -9   4  10        0.27       -0.31      0.94 o 
  -8   4  10      353.60      365.52      7.70 o 
  -7   4  10      106.61      113.31      3.09 o 
  -6   4  10      318.11      328.11      7.66 o 
  -5   4  10      598.65      602.96     13.33 o 
  -4   4  10       77.19       80.82      2.86 o 
  -3   4  10        0.96        2.35      1.23 o 
  -2   4  10      353.55      391.79     10.43 o 
  -1   4  10       53.78       55.97      2.40 o 
   0   4  10        9.89        7.24      1.57 o 
   1   4  10       13.02       13.26      1.64 o 
   2   4  10        0.45        1.88      1.44 o 
   3   4  10      131.52      140.37      8.71 o 
   4   4  10        2.91        6.09      1.69 o 
   5   4  10       24.13       21.43      2.02 o 
   6   4  10      531.25      546.19     15.01 o 
   7   4  10      173.51      186.45      5.97 o 
   8   4  10       92.18       92.52      4.00 o 
   9   4  10       29.20       26.16      2.04 o 
  10   4  10       55.80       49.69      2.65 o 
  11   4  10        7.85       10.77      1.60 o 
  12   4  10      204.11      222.14     11.45 o 
  -5   5  10       58.67       56.99      5.97 o 
  -4   5  10       17.87       11.79      2.44 o 
  -3   5  10        1.77        1.53      1.63 o 
  -2   5  10      177.01      165.58      6.43 o 
  -1   5  10       74.02       75.63      4.20 o 
   0   5  10        9.97        9.72      2.04 o 
   1   5  10       39.64       40.37      3.86 o 
   2   5  10      147.19      166.03      9.16 o 
 -22   1  11      441.12      423.97     11.08 o 
 -21   1  11       13.28       10.30      0.92 o 
 -20   1  11       83.30       75.85      2.26 o 
 -19   1  11       12.36       16.87      1.12 o 
 -18   1  11        1.35        1.59      0.85 o 
 -17   1  11      459.76      472.92      8.72 o 
 -16   1  11        2.39        6.06      0.83 o 
 -15   1  11       85.35       89.28      2.76 o 
 -14   1  11     4811.46     4714.36     81.52 o 
 -13   1  11     3762.33     3534.65     50.20 o 
 -12   1  11      265.49      262.24      4.14 o 
 -11   1  11      143.41      133.03      2.56 o 
 -10   1  11     1113.27      991.54     15.14 o 
  -9   1  11       43.18       49.15      1.90 o 
  -8   1  11     4054.78     3864.82     61.19 o 
  -7   1  11     2310.53     2270.87     46.46 o 
  -6   1  11      153.36      166.22      3.36 o 
  -5   1  11     5897.45     5542.05    102.69 o 
  -4   1  11    12706.87    12010.59    279.95 o 
  -3   1  11     1054.52     1153.06     29.54 o 
  -2   1  11      782.13      889.02     23.94 o 
  -1   1  11     2148.85     1789.88     55.49 o 
   0   1  11       44.15       74.18      3.01 o 
   1   1  11    10915.73    10857.81    273.29 o 
   2   1  11     3601.24     3425.60     85.10 o 
   3   1  11      134.51      124.62      3.66 o 
   4   1  11     4438.52     4047.80    108.93 o 
   5   1  11     5997.35     5479.42    120.33 o 
   6   1  11     1434.90     1426.71     42.34 o 
   7   1  11      832.92      843.56     25.00 o 
   8   1  11     2194.36     2085.71     60.94 o 
   9   1  11      221.65      242.76     14.38 o 
  10   1  11     7040.16     6397.18    160.18 o 
  11   1  11     2247.77     2028.71     62.66 o 
  12   1  11        3.06        4.74      2.56 o 
  13   1  11     1178.95     1279.89     47.99 o 
  14   1  11     2015.86     2160.43     94.73 o 
  15   1  11      136.69      145.85     13.56 o 
  16   1  11       69.30       85.36     11.03 o 
  17   1  11      832.56      800.50     35.23 o 
  18   1  11       14.39       17.01      3.68 o 
  19   1  11      556.66      634.71     42.28 o 
  20   1  11      364.86      347.92     23.90 o 
 -21   2  11       18.36       23.12      1.58 o 
 -20   2  11      151.51      163.06      3.85 o 
 -19   2  11      103.47      101.41      2.51 o 
 -18   2  11        6.00       12.34      1.03 o 
 -17   2  11       49.91       48.70      1.82 o 
 -16   2  11      564.02      578.26     11.35 o 
 -15   2  11       70.72       67.15      2.05 o 
 -14   2  11      776.92      773.54     13.89 o 
 -13   2  11      206.54      213.84      4.68 o 
 -12   2  11      266.63      277.08      5.55 o 
 -11   2  11     1823.68     1807.66     31.60 o 
 -10   2  11     2546.00     2508.44     38.78 o 
  -9   2  11       29.84       36.75      2.28 o 
  -8   2  11       33.16       35.66      1.47 o 
  -7   2  11      880.83      826.75     13.38 o 
  -6   2  11       96.17      102.00      2.53 o 
  -5   2  11     2432.47     2417.67     39.41 o 
  -4   2  11      159.80      149.93      3.03 o 
  -3   2  11      188.57      181.46      3.73 o 
  -2   2  11     1341.20     1125.77     19.68 o 
  -1   2  11     3131.54     2957.64     52.01 o 
   0   2  11      281.75      262.31      5.25 o 
   1   2  11      169.51      173.44      4.07 o 
   2   2  11     3499.62     3216.90     66.83 o 
   3   2  11       42.55       53.31      3.25 o 
   4   2  11     3588.89     3364.36     81.20 o 
   5   2  11      275.75      269.65      7.58 o 
   6   2  11      106.75       97.29      3.31 o 
   7   2  11     3193.70     3024.71     86.97 o 
   8   2  11      780.09      753.33     24.77 o 
   9   2  11      874.11      894.29     27.61 o 
  10   2  11        4.05        7.22      2.15 o 
  11   2  11     1817.16     1820.01     56.07 o 
  12   2  11       11.50       14.47      2.85 o 
  13   2  11     1436.56     1526.86     49.57 o 
  14   2  11       15.09       15.60      6.49 o 
  15   2  11      121.66      120.85      6.36 o 
  16   2  11      700.89      723.60     23.32 o 
  17   2  11      636.34      639.55     45.50 o 
  18   2  11      164.50      163.39     10.57 o 
 -18   3  11       10.22       10.34      1.06 o 
 -17   3  11       46.86       59.44      2.13 o 
 -16   3  11        5.33        5.60      0.92 o 
 -15   3  11       79.35      100.53      4.12 o 
 -14   3  11       25.17       20.70      1.21 o 
 -13   3  11      128.25      143.88      3.57 o 
 -12   3  11      355.25      373.98      7.72 o 
 -11   3  11      395.91      427.33      8.73 o 
 -10   3  11       74.56       74.61      2.43 o 
  -9   3  11        0.37        2.26      1.05 o 
  -8   3  11       70.75       57.09      2.23 o 
  -7   3  11      234.70      233.58      5.45 o 
  -6   3  11      139.13      167.66      7.77 o 
  -5   3  11      326.53      327.48      7.16 o 
  -4   3  11     1509.00     1486.19     29.07 o 
  -3   3  11      319.46      332.13      6.82 o 
  -2   3  11        2.09        4.62      1.29 o 
  -1   3  11       23.08       33.75      2.05 o 
   0   3  11      100.15      109.59      4.31 o 
   1   3  11       32.53       33.78      1.90 o 
   2   3  11      334.72      360.12     12.40 o 
   3   3  11     1352.59     1412.56     38.64 o 
   4   3  11     1161.49     1201.87     34.70 o 
   5   3  11      500.97      538.91     16.26 o 
   6   3  11      370.52      394.87     11.21 o 
   7   3  11       97.17       86.75      3.80 o 
   8   3  11      115.84      112.49      8.15 o 
   9   3  11       44.70       41.75      2.85 o 
  10   3  11        1.69        4.21      1.84 o 
  11   3  11      105.97      121.18      8.30 o 
  12   3  11      452.66      445.77     17.37 o 
  13   3  11      263.88      261.15      9.32 o 
  14   3  11       13.51       19.91      2.12 o 
  15   3  11       40.51       55.98      3.32 o 
  16   3  11      230.32      229.45     11.05 o 
 -14   4  11        5.74        2.73      1.67 o 
 -13   4  11        1.40        1.75      0.94 o 
 -12   4  11       24.30       28.52      1.53 o 
 -11   4  11      270.82      266.34      6.55 o 
 -10   4  11      500.66      500.68     10.92 o 
  -9   4  11       61.37       64.35      2.23 o 
  -8   4  11       93.11      101.44      2.93 o 
  -7   4  11      338.82      345.22      8.02 o 
  -6   4  11        0.04        1.16      1.05 o 
  -5   4  11      329.43      309.76      7.60 o 
  -4   4  11       94.74      113.63      3.69 o 
  -3   4  11       26.42       20.98      1.54 o 
  -2   4  11      228.75      242.87      6.02 o 
  -1   4  11     1638.45     1674.14     36.00 o 
   0   4  11      209.26      216.11      5.93 o 
   1   4  11      159.57      174.85      5.43 o 
   2   4  11      294.90      315.97      9.35 o 
   3   4  11       58.92       60.27      3.05 o 
   4   4  11      362.99      361.76     11.43 o 
   5   4  11        4.44        7.85      1.75 o 
   6   4  11       42.27       37.63      2.44 o 
   7   4  11     1231.35     1236.00     32.36 o 
   8   4  11      538.64      509.53     14.96 o 
   9   4  11       70.49       62.29      3.07 o 
  10   4  11       63.17       68.98      3.55 o 
  11   4  11      145.39      158.10      6.83 o 
 -22   0  12        1.56        2.00      1.20 o 
 -21   0  12       71.52       80.70      3.56 o 
 -20   0  12      137.32      147.24      5.66 o 
 -19   0  12      987.06      935.94     26.34 o 
 -18   0  12      185.16      221.97      6.48 o 
 -17   0  12     3248.53     3215.56     80.12 o 
 -16   0  12     1032.48     1012.17     27.17 o 
 -15   0  12        3.00        3.47      1.24 o 
 -14   0  12      702.96      713.17     18.59 o 
 -13   0  12     8851.54     8588.97    239.25 o 
 -12   0  12     2185.63     2155.54     48.78 o 
 -11   0  12       82.33       92.04      2.73 o 
 -10   0  12      272.77      250.84      5.65 o 
  -9   0  12      185.79      162.24      4.00 o 
  -8   0  12     6108.33     5905.38    130.08 o 
  -7   0  12     1627.02     1640.57     36.33 o 
  -6   0  12      709.50      788.99     17.01 o 
  -5   0  12    12282.27    11474.13    272.86 o 
  -4   0  12     5190.71     4697.92    125.24 o 
  -3   0  12     3129.39     3231.84     82.06 o 
  -2   0  12     1132.46     1347.41     40.23 o 
  -1   0  12     1352.79     1246.07     34.76 o 
   0   0  12     1675.00     1617.92     59.25 o 
   1   0  12    12328.08    11675.79    316.91 o 
   2   0  12      561.48      519.95     16.34 o 
   3   0  12        1.05        6.03      2.95 o 
   4   0  12    11509.69    11253.17    339.82 o 
   5   0  12     6829.26     6248.68    170.90 o 
   6   0  12     3104.41     3003.57    183.31 o 
   7   0  12        9.52       13.33      2.54 o 
   8   0  12       41.84       28.44      2.65 o 
   9   0  12     1069.56     1062.35     48.70 o 
  10   0  12    10113.44     9540.91    616.33 o 
  11   0  12      277.11      283.94     41.82 o 
 -22   1  12       36.55       32.73      1.99 o 
 -21   1  12        1.64        1.39      0.80 o 
 -20   1  12      307.31      308.35      6.90 o 
 -19   1  12        3.05        3.68      0.82 o 
 -18   1  12      262.35      285.68      5.93 o 
 -17   1  12       49.96       57.92      1.93 o 
 -16   1  12      582.44      611.65     11.04 o 
 -15   1  12       29.88       37.62      1.60 o 
 -14   1  12      888.12      902.24     16.11 o 
 -13   1  12        4.76        3.47      0.86 o 
 -12   1  12       81.24       88.42      2.05 o 
 -11   1  12      347.51      329.54      5.41 o 
 -10   1  12      416.24      411.76      7.27 o 
  -9   1  12       20.67       25.13      1.11 o 
  -8   1  12       75.38       69.69      1.87 o 
  -7   1  12      109.08       97.24      2.32 o 
  -6   1  12     1449.96     1417.84     24.25 o 
  -5   1  12      571.23      563.68     10.77 o 
  -4   1  12     1475.33     1428.56     24.84 o 
  -3   1  12       44.93       59.82      1.80 o 
  -2   1  12     2437.19     2293.24     47.82 o 
  -1   1  12      158.58      164.07      5.87 o 
   0   1  12      601.13      571.08     11.79 o 
   1   1  12      245.77      219.71      5.86 o 
   2   1  12      995.09      891.87     22.15 o 
   3   1  12      703.51      639.20     17.90 o 
   4   1  12      989.25      928.56     22.47 o 
   5   1  12      326.71      332.36      9.62 o 
   6   1  12        6.47        4.72      1.71 o 
   7   1  12      985.71      945.24     28.00 o 
   8   1  12       91.58       89.45      4.76 o 
   9   1  12      696.80      658.95     22.43 o 
  10   1  12      108.14      103.81      5.22 o 
  11   1  12     1176.22     1173.10     53.75 o 
  12   1  12        1.13        0.23      2.92 o 
  13   1  12      302.02      311.50     15.43 o 
  14   1  12       31.13       27.31      4.05 o 
  15   1  12       28.91       32.17      5.97 o 
  16   1  12       63.23       66.55      5.52 o 
  17   1  12       28.42       31.25      4.60 o 
  19   1  12       95.99       93.30      8.73 o 
 -20   2  12       10.44       16.26      1.51 o 
 -19   2  12       77.73       63.93      1.95 o 
 -18   2  12        1.50       -0.49      0.78 o 
 -17   2  12      176.90      173.32      4.16 o 
 -16   2  12      472.74      493.57     10.31 o 
 -15   2  12      521.65      558.15     10.62 o 
 -14   2  12      559.81      577.04     10.21 o 
 -13   2  12      869.36      778.77     14.04 o 
 -12   2  12      216.34      174.16      4.37 o 
 -11   2  12       40.83       41.57      1.70 o 
 -10   2  12      372.90      378.52      7.28 o 
  -9   2  12      113.31      108.49      3.05 o 
  -8   2  12     3930.30     3725.80     63.19 o 
  -7   2  12     3096.74     3117.13     50.14 o 
  -6   2  12      612.75      646.59     11.31 o 
  -5   2  12      846.47      789.32     13.35 o 
  -4   2  12     1072.08     1030.98     17.80 o 
  -3   2  12      232.28      231.32      5.07 o 
  -2   2  12       43.73       44.97      1.79 o 
  -1   2  12       55.29       58.88      2.49 o 
   0   2  12     1093.20     1102.98     20.06 o 
   1   2  12     4111.77     3831.42     75.23 o 
   2   2  12     1928.17     1831.19     37.72 o 
   3   2  12      997.11      959.27     22.76 o 
   4   2  12     2884.02     2749.54     63.48 o 
   5   2  12     1176.51     1137.00     26.78 o 
   6   2  12      719.97      723.10     22.27 o 
   7   2  12      146.87      125.35      5.22 o 
   8   2  12      415.09      450.08     15.17 o 
   9   2  12      693.76      743.29     24.02 o 
  10   2  12     1560.11     1659.28     51.22 o 
  11   2  12       82.44       99.09      5.92 o 
  12   2  12       21.19       23.66      2.92 o 
  13   2  12     1068.60     1131.09     42.69 o 
  14   2  12      846.06      876.41     33.12 o 
  15   2  12       39.52       42.19      2.92 o 
  16   2  12      355.31      352.34     13.44 o 
  17   2  12        1.83        2.64      2.42 o 
 -18   3  12       12.30       12.87      3.22 o 
 -17   3  12       33.01       46.24      1.93 o 
 -16   3  12      119.97      122.54      2.88 o 
 -15   3  12       38.24       40.00      1.45 o 
 -14   3  12      178.34      160.04      3.53 o 
 -13   3  12        0.54        2.06      0.94 o 
 -12   3  12      280.01      306.43      6.47 o 
 -11   3  12     1736.41     1673.04     31.69 o 
 -10   3  12      627.29      639.26     12.72 o 
  -9   3  12      356.66      364.41      8.30 o 
  -8   3  12        2.96        3.85      1.14 o 
  -7   3  12     1016.44     1031.64     21.70 o 
  -6   3  12      211.55      196.76      5.33 o 
  -5   3  12     1625.69     1505.79     30.63 o 
  -4   3  12       23.00       20.02      1.53 o 
  -3   3  12      591.32      601.43     13.04 o 
  -2   3  12     3504.32     3574.69     76.31 o 
  -1   3  12      312.31      330.02     11.37 o 
   0   3  12      223.24      215.45      5.67 o 
   1   3  12      172.79      186.68      5.03 o 
   2   3  12      479.81      493.61     12.90 o 
   3   3  12     1113.49     1188.48     34.42 o 
   4   3  12     2237.64     2196.19     62.14 o 
   5   3  12       22.43       16.20      2.59 o 
   6   3  12      203.30      234.85      7.98 o 
   7   3  12     1327.38     1405.99     40.27 o 
   8   3  12      822.99      812.03     23.71 o 
   9   3  12      509.47      526.77     16.26 o 
  10   3  12       46.39       54.92      4.02 o 
  11   3  12      173.95      182.82      6.29 o 
  12   3  12      667.81      675.01     24.48 o 
  13   3  12      826.57      844.94     31.45 o 
  14   3  12        0.00        0.80      1.69 o 
  15   3  12        0.94        0.06      1.93 o 
 -13   4  12        9.49       14.94      2.27 o 
 -12   4  12      498.00      556.95     12.67 o 
 -11   4  12        8.33        9.80      1.15 o 
 -10   4  12       41.20       42.82      1.88 o 
  -9   4  12       12.50       10.41      1.17 o 
  -8   4  12       19.54       25.85      1.45 o 
  -7   4  12       60.94       68.90      2.54 o 
  -6   4  12      148.24      162.49      4.54 o 
  -5   4  12       48.67       45.58      2.15 o 
  -4   4  12        0.42        1.22      1.20 o 
  -3   4  12      527.23      547.28     13.87 o 
  -2   4  12        9.49       12.72      1.48 o 
  -1   4  12       11.64       15.11      1.67 o 
   0   4  12       76.81       81.57      2.99 o 
   1   4  12       35.36       34.87      1.94 o 
   2   4  12      295.24      311.52      8.89 o 
   3   4  12      436.73      433.58     12.14 o 
   4   4  12        1.76        3.03      1.39 o 
   5   4  12        7.13        5.63      1.68 o 
   6   4  12       96.78      100.19      4.14 o 
   7   4  12       10.15       12.72      1.87 o 
   8   4  12        0.69        3.87      1.66 o 
   9   4  12        0.03        2.18      1.61 o 
  10   4  12      206.72      193.24      8.06 o 
 -21   1  13       23.75       25.34      1.45 o 
 -20   1  13       13.05        9.17      0.89 o 
 -19   1  13        0.43        1.82      0.80 o 
 -18   1  13      493.34      511.43     10.44 o 
 -17   1  13     1695.10     1643.41     29.49 o 
 -16   1  13      205.30      196.93      4.26 o 
 -15   1  13        0.38        2.31      0.79 o 
 -14   1  13     1014.48     1021.89     18.98 o 
 -13   1  13      290.13      278.61      5.83 o 
 -12   1  13       78.63       89.29      3.24 o 
 -11   1  13     1629.20     1523.44     31.15 o 
 -10   1  13       10.10        8.83      0.82 o 
  -9   1  13     3250.22     3107.23     58.59 o 
  -8   1  13     5598.57     5367.86     86.87 o 
  -7   1  13      303.62      314.54      5.56 o 
  -6   1  13      318.56      290.57      5.57 o 
  -5   1  13     4876.27     4488.04     78.72 o 
  -4   1  13      577.43      555.00     14.19 o 
  -3   1  13     4531.40     4229.20     74.28 o 
  -2   1  13      276.12      294.71      8.77 o 
  -1   1  13       15.82       20.93      1.70 o 
   0   1  13     5340.11     4953.34    107.56 o 
   1   1  13    11022.63    10310.72    235.35 o 
   2   1  13      262.04      260.63      6.24 o 
   3   1  13       90.18       79.09      5.28 o 
   4   1  13     5982.54     5951.47    139.03 o 
   5   1  13      193.34      183.19     12.68 o 
   6   1  13     6513.01     6222.47    241.03 o 
   7   1  13     1087.86     1017.74     30.17 o 
   8   1  13     1269.32     1259.09     36.99 o 
   9   1  13     2099.64     1994.02    116.51 o 
  10   1  13     3973.78     3949.40    175.90 o 
  11   1  13      435.84      467.01     27.58 o 
  12   1  13      134.00      141.10     11.95 o 
  13   1  13     1575.85     1623.78    102.03 o 
  14   1  13      165.39      201.31     15.63 o 
  15   1  13      540.87      513.84     33.55 o 
  16   1  13      104.27      101.11      8.73 o 
 -20   2  13      181.23      173.68      6.01 o 
 -19   2  13        0.33        1.02      0.76 o 
 -18   2  13       90.05       83.65      2.33 o 
 -17   2  13       21.32       28.10      1.34 o 
 -16   2  13      165.83      167.01      4.04 o 
 -15   2  13      169.36      196.41      4.24 o 
 -14   2  13      633.94      608.03     11.10 o 
 -13   2  13       33.16       24.38      2.13 o 
 -12   2  13       28.24       29.10      1.46 o 
 -11   2  13     1275.03     1284.23     22.76 o 
 -10   2  13        3.44        3.00      0.91 o 
  -9   2  13      292.78      328.87      6.68 o 
  -8   2  13      151.14      161.46      3.51 o 
  -7   2  13       20.20       33.41      1.40 o 
  -6   2  13     1801.66     1706.81     30.78 o 
  -5   2  13     1179.45     1118.15     21.13 o 
  -4   2  13      328.52      320.24      6.30 o 
  -3   2  13       36.80       47.64      1.91 o 
  -2   2  13     7309.01     7105.40    178.90 o 
  -1   2  13       13.36       26.70      2.51 o 
   0   2  13      623.47      622.40     13.56 o 
   1   2  13      264.47      253.16      7.63 o 
   2   2  13       56.24       58.70      3.16 o 
   3   2  13     4430.95     3990.55     99.87 o 
   4   2  13     1565.21     1402.92     38.17 o 
   5   2  13     1146.70     1115.04     28.16 o 
   6   2  13       65.70       82.40      5.04 o 
   7   2  13     3529.17     3626.91    132.79 o 
   8   2  13        1.69        4.46      2.06 o 
   9   2  13      469.92      535.11     20.17 o 
  10   2  13       63.80       77.05      5.16 o 
  11   2  13      240.23      272.59     16.78 o 
  12   2  13      695.22      746.53     29.26 o 
  13   2  13      614.26      591.44     28.73 o 
  14   2  13        0.44        2.02      4.14 o 
  15   2  13      249.27      253.18     10.30 o 
  16   2  13      651.67      639.31     39.07 o 
  17   2  13      147.52      131.91     10.11 o 
 -17   3  13       10.76       10.88      1.48 o 
 -16   3  13       46.15       56.14      2.69 o 
 -15   3  13      171.70      183.78      4.97 o 
 -14   3  13      219.96      201.03      4.38 o 
 -13   3  13      131.15      144.72      3.30 o 
 -12   3  13        0.57        2.93      0.99 o 
 -11   3  13      117.11       92.63      2.82 o 
 -10   3  13      316.38      344.02      7.24 o 
  -9   3  13      219.69      216.26      5.56 o 
  -8   3  13      256.92      255.77      6.35 o 
  -7   3  13      333.34      362.17      8.59 o 
  -6   3  13      173.27      200.40      4.75 o 
  -5   3  13       17.21       21.57      1.45 o 
  -4   3  13        5.08        6.80      1.33 o 
  -3   3  13      147.86      169.82      4.52 o 
  -2   3  13       21.03       24.33      2.20 o 
  -1   3  13      690.64      706.37     20.71 o 
   0   3  13      814.57      810.21     18.88 o 
   1   3  13      984.27     1005.91     25.03 o 
   2   3  13      752.22      781.97     21.05 o 
   3   3  13       12.74       14.15      2.04 o 
   4   3  13      238.14      229.71      7.77 o 
   5   3  13       38.09       34.22      2.52 o 
   6   3  13        8.99        8.80      1.79 o 
   7   3  13       15.87       19.35      2.33 o 
   8   3  13        6.67        8.03      2.00 o 
   9   3  13       13.48       20.57      2.33 o 
  10   3  13      173.37      185.57      7.13 o 
  11   3  13      266.41      278.09     10.55 o 
  12   3  13      201.98      209.70      7.78 o 
  13   3  13       50.84       51.81      3.70 o 
  14   3  13       14.43       12.52      2.09 o 
 -12   4  13       32.70       39.97      3.68 o 
 -11   4  13      432.47      435.71     11.62 o 
 -10   4  13       30.02       30.12      1.74 o 
  -9   4  13        8.30        5.30      1.11 o 
  -8   4  13        3.92       10.29      1.16 o 
  -7   4  13        5.15        2.66      1.10 o 
  -6   4  13      389.00      359.42     11.01 o 
  -5   4  13      669.09      631.86     15.80 o 
  -4   4  13      277.00      270.69      7.31 o 
  -3   4  13       14.67       18.44      1.47 o 
  -2   4  13      752.67      786.52     19.44 o 
  -1   4  13       31.22       30.91      2.01 o 
   0   4  13      242.80      223.96      6.89 o 
   1   4  13        3.90        0.66      1.42 o 
   2   4  13       13.11       14.29      1.69 o 
   3   4  13      350.56      353.58     10.07 o 
   4   4  13      474.00      463.07     12.86 o 
   5   4  13       97.46       88.09      3.72 o 
   6   4  13      187.27      202.05      6.61 o 
   7   4  13      126.18      153.95      5.87 o 
   8   4  13       32.27       34.50      2.39 o 
   9   4  13      122.42      123.99      6.94 o 
 -21   0  14      802.41      758.21     27.46 o 
 -20   0  14      159.60      132.17      5.00 o 
 -19   0  14       58.07       52.43      2.54 o 
 -18   0  14      499.02      544.53     14.22 o 
 -17   0  14     1532.60     1476.78     37.28 o 
 -16   0  14      396.13      387.90     10.45 o 
 -15   0  14      446.43      468.69     16.15 o 
 -14   0  14      290.97      306.26      8.15 o 
 -13   0  14      535.51      564.79     14.05 o 
 -12   0  14     1453.01     1430.81     33.89 o 
 -11   0  14       71.49       77.27      2.70 o 
 -10   0  14      620.94      631.84     14.84 o 
  -9   0  14     7180.94     6941.39    164.61 o 
  -8   0  14     7058.97     6836.85    178.28 o 
  -7   0  14       49.92       51.51      2.69 o 
  -6   0  14      222.53      201.12      5.73 o 
  -5   0  14     3186.29     3121.41     69.30 o 
  -4   0  14      631.39      630.00     16.26 o 
  -3   0  14     8718.66     8815.48    221.73 o 
  -2   0  14     1000.78     1110.86     29.81 o 
  -1   0  14       56.11       40.25      2.92 o 
   0   0  14    16293.53    15448.18    386.63 o 
   1   0  14     9031.17     8587.54    258.28 o 
   2   0  14     1133.43     1187.86     37.90 o 
   3   0  14      276.61      312.65     14.21 o 
   4   0  14     4273.11     4079.50    112.14 o 
   5   0  14      169.76      163.96     14.71 o 
   6   0  14     6509.39     5943.13    398.94 o 
   7   0  14     3321.94     3155.23    147.48 o 
   8   0  14       34.11       25.28      4.60 o 
 -21   1  14      147.85      179.02      9.10 o 
 -20   1  14      127.43      106.61      2.95 o 
 -19   1  14       23.13       18.92      1.11 o 
 -18   1  14      121.75      123.49      3.26 o 
 -17   1  14        0.17        1.83      0.75 o 
 -16   1  14       17.61       19.62      1.21 o 
 -15   1  14       64.30       75.99      2.26 o 
 -14   1  14       50.99       48.26      1.79 o 
 -13   1  14      130.68      128.01      3.22 o 
 -12   1  14      878.24      883.35     16.54 o 
 -11   1  14      191.81      202.48      4.65 o 
 -10   1  14      346.54      331.67      5.64 o 
  -9   1  14      343.08      337.40      5.74 o 
  -8   1  14      253.05      277.66      4.93 o 
  -7   1  14       69.41       82.59      2.20 o 
  -6   1  14     1000.26      961.85     16.79 o 
  -5   1  14      383.98      403.93      8.78 o 
  -4   1  14       35.21       43.28      1.81 o 
  -3   1  14     2021.63     1945.33     40.37 o 
  -2   1  14      719.02      689.12     14.99 o 
  -1   1  14      108.92      117.70      3.80 o 
   0   1  14     1633.23     1641.77     33.37 o 
   1   1  14      385.33      384.64     12.83 o 
   2   1  14        4.22        6.14      1.02 o 
   3   1  14     3178.48     3007.74     70.64 o 
   4   1  14      881.07      883.83     30.84 o 
   5   1  14      460.67      433.69     15.33 o 
   6   1  14        1.03        2.90      1.89 o 
   7   1  14     1371.78     1204.12     40.25 o 
   8   1  14       56.60       56.96     11.72 o 
   9   1  14      145.79      146.77      9.08 o 
  10   1  14        3.21        0.56      5.29 o 
  11   1  14      416.78      399.86     27.12 o 
  12   1  14     1317.47     1391.68     87.32 o 
  16   1  14      309.25      273.46     17.92 o 
 -19   2  14       58.32       65.40      2.67 o 
 -18   2  14      218.99      203.40      5.38 o 
 -17   2  14      202.84      190.23      4.85 o 
 -16   2  14       37.06       44.02      1.94 o 
 -15   2  14      142.37      150.42      3.78 o 
 -14   2  14      240.68      247.84      5.74 o 
 -13   2  14       60.71       55.86      2.17 o 
 -12   2  14      987.13      945.22     19.23 o 
 -11   2  14      351.27      390.89      8.16 o 
 -10   2  14      283.81      305.17      6.31 o 
  -9   2  14      509.77      518.10     11.07 o 
  -8   2  14      606.51      599.70     13.37 o 
  -7   2  14       15.19       19.53      1.53 o 
  -6   2  14       78.80       88.69      3.06 o 
  -5   2  14      873.44      842.74     16.59 o 
  -4   2  14       17.52       17.48      2.06 o 
  -3   2  14     2422.65     2393.67     47.27 o 
  -2   2  14     1415.20     1372.66     27.45 o 
  -1   2  14       35.12       40.65      1.94 o 
   0   2  14     2123.34     2057.91     48.87 o 
   1   2  14      817.22      834.51     35.28 o 
   2   2  14       40.99       40.39      2.41 o 
   3   2  14       83.57       85.18      4.71 o 
   4   2  14       69.17       80.60      4.02 o 
   5   2  14        1.51        6.44      2.46 o 
   6   2  14      113.82      154.40      6.71 o 
   7   2  14       14.96       26.96      3.07 o 
   8   2  14       29.53       28.01      5.04 o 
   9   2  14     1890.12     1875.73     66.79 o 
  10   2  14     1805.72     1740.01     61.92 o 
  11   2  14       14.77       14.95      3.57 o 
  12   2  14       57.06       50.34      4.55 o 
  13   2  14       22.72       32.44      3.57 o 
  14   2  14        0.17        3.49      2.76 o 
  15   2  14       48.97       61.13      6.89 o 
  16   2  14       20.62       25.28      4.14 o 
 -16   3  14       21.16       17.94      1.63 o 
 -15   3  14      571.25      528.22     11.94 o 
 -14   3  14      214.93      208.80      4.68 o 
 -13   3  14        4.46        5.88      0.91 o 
 -12   3  14       87.54       85.05      2.50 o 
 -11   3  14      231.67      247.25      5.58 o 
 -10   3  14       69.81       61.88      2.30 o 
  -9   3  14      554.81      515.86     11.01 o 
  -8   3  14        0.60        4.55      1.14 o 
  -7   3  14       35.32       30.25      1.72 o 
  -6   3  14     1429.37     1376.93     29.89 o 
  -5   3  14      259.99      271.58      6.24 o 
  -4   3  14      108.01      110.63      3.48 o 
  -3   3  14      661.23      711.38     17.98 o 
  -2   3  14       98.48      116.48      4.19 o 
  -1   3  14        3.16        4.64      1.31 o 
   0   3  14     2124.82     2087.69     47.06 o 
   1   3  14       89.31       96.80      5.32 o 
   2   3  14       22.41       21.66      2.17 o 
   3   3  14     1465.68     1501.76     43.31 o 
   4   3  14      209.51      210.92     13.19 o 
   5   3  14      309.37      339.38     10.68 o 
   6   3  14      131.67      137.17      5.68 o 
   7   3  14      971.50      986.03     31.20 o 
   8   3  14      411.17      395.92     13.45 o 
   9   3  14      396.90      387.27     13.19 o 
  10   3  14      201.86      210.19     13.53 o 
  11   3  14       11.40        9.18      1.72 o 
  12   3  14      828.33      865.98     31.97 o 
  13   3  14      442.54      420.54     16.00 o 
 -10   4  14       12.91       15.76      1.50 o 
  -9   4  14        4.23        4.96      1.20 o 
  -8   4  14       17.42       20.14      1.47 o 
  -7   4  14      195.15      217.83      5.83 o 
  -6   4  14      111.85      113.28      4.19 o 
  -5   4  14       41.16       37.92      2.06 o 
  -4   4  14       83.53       89.18      4.56 o 
  -3   4  14        5.94        2.94      1.12 o 
  -2   4  14      130.14      129.68      5.37 o 
  -1   4  14      392.81      367.82     10.11 o 
   0   4  14       22.50       22.26      1.88 o 
   1   4  14        5.31        7.92      1.44 o 
   2   4  14       98.65      111.76      4.17 o 
   3   4  14        0.41        1.53      1.33 o 
   4   4  14       36.05       36.43      2.24 o 
   5   4  14       76.59       76.29      3.40 o 
   6   4  14      299.01      284.51      9.70 o 
   7   4  14        6.52        8.65      2.42 o 
 -20   1  15      126.40      111.42      3.86 o 
 -19   1  15      386.27      383.77      8.81 o 
 -18   1  15      737.14      740.24     17.76 o 
 -17   1  15      241.97      234.23      5.21 o 
 -16   1  15       68.87       65.78      2.17 o 
 -15   1  15        7.62        5.26      0.89 o 
 -14   1  15      247.90      245.32      5.18 o 
 -13   1  15      453.76      467.72      9.14 o 
 -12   1  15     2988.26     2983.45     54.09 o 
 -11   1  15        5.58        6.24      1.00 o 
 -10   1  15      947.51      981.83     18.91 o 
  -9   1  15     5041.46     5067.80     99.09 o 
  -8   1  15     1812.92     1738.14     29.56 o 
  -7   1  15      607.04      594.89     10.60 o 
  -6   1  15       33.22       42.52      1.75 o 
  -5   1  15       57.94       62.28      2.62 o 
  -4   1  15     3829.76     3730.96     68.12 o 
  -3   1  15     6395.52     6497.26    114.32 o 
  -2   1  15       68.59       78.49      3.18 o 
  -1   1  15       37.84       39.45      2.37 o 
   0   1  15     3136.20     2979.93     62.26 o 
   1   1  15     2260.47     2211.59     52.69 o 
   2   1  15      488.69      500.33     12.71 o 
   3   1  15       63.30       55.83      5.26 o 
   4   1  15      735.71      750.71     22.76 o 
   5   1  15     2486.93     2532.08    200.39 o 
   6   1  15     5224.48     5275.81    238.86 o 
   7   1  15      371.72      387.83     32.63 o 
   8   1  15     1196.00     1228.52     80.89 o 
   9   1  15     1349.08     1396.57     65.95 o 
  10   1  15      638.40      595.65     38.61 o 
  11   1  15      477.27      465.12     30.79 o 
 -18   2  15        8.06        5.60      1.06 o 
 -17   2  15        0.55       -0.33      0.81 o 
 -16   2  15      274.66      260.99      5.95 o 
 -15   2  15      825.74      788.09     17.15 o 
 -14   2  15       77.49       64.86      2.20 o 
 -13   2  15       65.08       67.87      2.34 o 
 -12   2  15      245.27      290.37      6.57 o 
 -11   2  15       56.58       64.45      2.22 o 
 -10   2  15      887.07      870.72     17.94 o 
  -9   2  15      313.33      300.70      7.21 o 
  -8   2  15      212.13      241.07      5.66 o 
  -7   2  15      576.34      596.44     13.30 o 
  -6   2  15     2915.67     3081.85     70.93 o 
  -5   2  15       30.56       33.64      2.53 o 
  -4   2  15      134.62      151.58      4.26 o 
  -3   2  15     1032.33     1041.20     25.96 o 
  -2   2  15      283.14      327.31     15.18 o 
  -1   2  15     4540.63     4481.32    149.66 o 
   0   2  15      724.12      751.38     25.74 o 
   1   2  15       71.28       70.28      5.70 o 
   2   2  15       28.16       27.09      3.05 o 
   3   2  15     2381.93     2350.55     77.81 o 
   4   2  15       98.02       90.64     12.70 o 
   5   2  15      171.91      175.07      8.58 o 
   6   2  15      461.48      504.68     19.88 o 
   7   2  15      237.62      259.07     14.46 o 
   8   2  15      418.41      433.18     16.54 o 
   9   2  15     1149.86     1107.16     39.99 o 
  10   2  15        6.71        6.71      2.22 o 
  11   2  15      538.61      559.18     22.12 o 
  12   2  15      970.93      961.58     45.28 o 
  13   2  15       14.95       28.04      3.25 o 
  15   2  15      109.34      101.11      8.73 o 
 -15   3  15        9.26        6.18      1.43 o 
 -14   3  15       10.90       10.80      1.07 o 
 -13   3  15        1.21        0.85      0.92 o 
 -12   3  15       38.75       27.43      1.38 o 
 -11   3  15      103.73      146.15      4.86 o 
 -10   3  15        5.93       11.40      1.21 o 
  -9   3  15       53.99       48.88      1.95 o 
  -8   3  15      279.93      285.74      6.86 o 
  -7   3  15      177.85      207.73      5.74 o 
  -6   3  15        0.30        1.34      1.06 o 
  -5   3  15        5.97        7.82      1.35 o 
  -4   3  15        2.10        3.40      1.24 o 
  -3   3  15      358.06      352.14      9.49 o 
  -2   3  15     1123.82     1165.09     28.64 o 
  -1   3  15        4.64        8.14      1.64 o 
   0   3  15      172.51      158.37      5.48 o 
   1   3  15        8.17       10.60      1.84 o 
   2   3  15      248.70      251.57      8.29 o 
   3   3  15      398.25      385.47     11.89 o 
   4   3  15      102.26      106.56      8.36 o 
   5   3  15       10.03       11.78      1.84 o 
   6   3  15      171.92      179.10      6.18 o 
   7   3  15      213.52      213.08      8.56 o 
   8   3  15      244.19      265.62      9.39 o 
   9   3  15      253.14      252.99      8.96 o 
  10   3  15       40.86       48.73      4.11 o 
  11   3  15       22.24       20.26      2.87 o 
  12   3  15        0.03       -0.03      2.42 o 
  -9   4  15       96.51       83.65      8.73 o 
  -8   4  15       14.49       15.20      1.69 o 
  -7   4  15      157.49      167.01      5.64 o 
  -6   4  15      482.13      489.54     14.82 o 
  -5   4  15        4.22        4.01      1.36 o 
  -4   4  15      221.77      189.98      7.16 o 
  -3   4  15        0.54        0.70      1.15 o 
  -2   4  15      179.63      180.47      5.87 o 
  -1   4  15       92.37       80.17      3.56 o 
   0   4  15        1.95        1.67      1.52 o 
   1   4  15       18.09       13.47      1.85 o 
   2   4  15      125.34      129.47      5.84 o 
   3   4  15      490.68      493.55     16.20 o 
   4   4  15        3.53        9.15      2.76 o 
   5   4  15       80.90       71.25      4.84 o 
 -20   0  16      259.67      226.21     10.88 o 
 -19   0  16       71.83       81.19      5.44 o 
 -18   0  16      197.63      200.52      5.65 o 
 -17   0  16       33.31       41.67      2.01 o 
 -16   0  16      407.68      391.07     10.45 o 
 -15   0  16       41.17       48.07      2.42 o 
 -14   0  16        2.28        2.97      1.34 o 
 -13   0  16     2123.14     2219.08     66.70 o 
 -12   0  16     3339.10     3476.91     95.67 o 
 -11   0  16     2253.52     2248.85     68.99 o 
 -10   0  16        7.78        7.72      1.77 o 
  -9   0  16     3206.50     3171.26    104.95 o 
  -8   0  16     1043.71     1054.98     35.89 o 
  -7   0  16     4615.68     4634.00    123.21 o 
  -6   0  16      118.22      136.90      5.30 o 
  -5   0  16        9.19       20.95      3.42 o 
  -4   0  16     5567.86     5561.05    139.23 o 
  -3   0  16     3870.07     4108.63    103.08 o 
  -2   0  16      806.04      834.27     21.80 o 
  -1   0  16      325.09      267.77     15.83 o 
   0   0  16     9171.13     8497.08    290.11 o 
   1   0  16      559.83      523.21     18.75 o 
   2   0  16     3600.84     3415.96    104.32 o 
   3   0  16     1133.62     1049.81     36.45 o 
 -19   1  16        0.53        1.57      1.03 o 
 -18   1  16       74.36       64.54      1.96 o 
 -17   1  16       54.12       41.76      1.53 o 
 -16   1  16      320.57      316.74      6.52 o 
 -15   1  16      306.75      328.84      6.81 o 
 -14   1  16       54.34       66.48      2.06 o 
 -13   1  16      293.15      305.72      6.50 o 
 -12   1  16       10.95        9.29      1.03 o 
 -11   1  16       16.22       15.06      1.15 o 
 -10   1  16      523.19      582.38     11.61 o 
  -9   1  16       50.78       50.36      2.25 o 
  -8   1  16        0.20        2.30      1.10 o 
  -7   1  16      843.55      838.07     19.34 o 
  -6   1  16      854.14      861.05     19.86 o 
  -5   1  16      495.05      538.73     12.78 o 
  -4   1  16      954.87      939.71     17.07 o 
  -3   1  16      325.19      358.92      7.54 o 
  -2   1  16       18.08       24.66      1.55 o 
  -1   1  16     3172.21     3051.94     63.88 o 
   0   1  16      742.53      735.07     21.51 o 
   1   1  16      459.95      448.27     12.34 o 
   2   1  16        1.80        0.00      2.76 o 
   3   1  16      373.23      393.28     16.10 o 
   4   1  16        0.52        5.50      2.71 o 
   5   1  16        1.42        0.76      2.76 o 
   6   1  16      117.59      136.73      8.77 o 
   7   1  16      464.21      451.33     31.71 o 
   8   1  16     1668.12     1858.64    120.88 o 
 -17   2  16       90.38       93.02      3.11 o 
 -16   2  16        2.55        1.24      0.77 o 
 -15   2  16        0.48        1.33      0.78 o 
 -14   2  16        4.44        8.58      0.95 o 
 -13   2  16      268.01      269.44      6.02 o 
 -12   2  16      422.23      437.03      9.92 o 
 -11   2  16      398.67      422.84      9.21 o 
 -10   2  16       32.19       54.47      2.28 o 
  -9   2  16     1471.25     1512.10     32.81 o 
  -8   2  16      186.40      211.90      7.04 o 
  -7   2  16      242.22      231.43      6.19 o 
  -6   2  16      349.46      356.33      8.89 o 
  -5   2  16       61.57       66.88      2.72 o 
  -4   2  16      252.63      256.42      7.41 o 
  -3   2  16      234.64      262.64      9.10 o 
  -2   2  16      117.58      142.73      8.62 o 
  -1   2  16     1373.16     1331.36     44.36 o 
   0   2  16     1455.31     1502.13     45.28 o 
   1   2  16      113.32      119.41      5.74 o 
   2   2  16       52.69       54.95      3.65 o 
   3   2  16       19.28       18.28      2.40 o 
   4   2  16        8.64       16.36      4.16 o 
   5   2  16     1902.30     1925.35     77.69 o 
   6   2  16     2017.38     2102.45     96.36 o 
   7   2  16       66.03       76.93      5.00 o 
   8   2  16       28.42       34.79      3.74 o 
   9   2  16     1189.56     1172.43     42.01 o 
  10   2  16      111.05       98.30      8.27 o 
  11   2  16        9.66       13.86      2.75 o 
  12   2  16       34.20       34.93      5.06 o 
  13   2  16       57.40       62.05      7.35 o 
  14   2  16      530.85      502.35     31.25 o 
 -14   3  16        1.47        0.66      1.10 o 
 -13   3  16        0.41        1.33      0.96 o 
 -12   3  16      205.40      250.01      6.62 o 
 -11   3  16        3.59        5.31      1.08 o 
 -10   3  16     1180.27     1171.87     32.21 o 
  -9   3  16      109.98       96.64      3.11 o 
  -8   3  16       45.28       47.37      2.14 o 
  -7   3  16      121.77      130.72      3.69 o 
  -6   3  16      873.05      877.98     22.35 o 
  -5   3  16        8.26       15.02      1.82 o 
  -4   3  16      154.91      139.63      4.55 o 
  -3   3  16      260.22      279.38      8.44 o 
  -2   3  16       47.42       57.06      3.63 o 
  -1   3  16     1485.34     1473.14     39.03 o 
   0   3  16      132.27      134.82      4.71 o 
   1   3  16      157.89      166.11      6.69 o 
   2   3  16      746.64      800.32     26.40 o 
   3   3  16     1348.38     1379.09     44.38 o 
   4   3  16        9.46       11.00      2.52 o 
   5   3  16       79.60       72.48      3.78 o 
   6   3  16      350.03      356.59     15.26 o 
   7   3  16        1.05        1.61      1.89 o 
   8   3  16      996.24      987.92     35.36 o 
   9   3  16      152.90      137.74      5.88 o 
  10   3  16       40.77       29.41      5.06 o 
  -5   4  16      227.51      232.59     12.99 o 
  -4   4  16        1.48        1.51      1.52 o 
  -3   4  16       46.77       37.85      2.89 o 
  -2   4  16       86.13       97.61      7.95 o 
  -1   4  16       30.75       28.44      2.17 o 
   0   4  16       61.59       56.02      4.13 o 
   1   4  16       94.13       97.91      6.18 o 
   2   4  16      171.72      177.51      8.90 o 
 -18   1  17      200.45      187.27      4.96 o 
 -17   1  17       11.55       14.42      0.95 o 
 -16   1  17      209.97      190.86      4.33 o 
 -15   1  17      112.25       98.14      2.56 o 
 -14   1  17      501.42      524.81      9.93 o 
 -13   1  17     1967.41     2030.69     38.60 o 
 -12   1  17      715.33      745.55     14.69 o 
 -11   1  17       61.05       63.21      2.33 o 
 -10   1  17      368.71      384.95      8.12 o 
  -9   1  17       48.20       52.01      2.22 o 
  -8   1  17      469.50      482.89     10.92 o 
  -7   1  17     1642.19     1725.58     38.51 o 
  -6   1  17      314.54      310.61      8.45 o 
  -5   1  17       42.73       45.16      3.96 o 
  -4   1  17     4085.78     4128.30    104.90 o 
  -3   1  17     3367.83     3296.08    103.59 o 
  -2   1  17       63.87       76.31      5.84 o 
  -1   1  17      329.19      339.32     14.24 o 
   0   1  17     1365.67     1392.90     52.54 o 
   1   1  17     1937.96     1799.73    103.91 o 
   2   1  17     2707.97     2674.79    121.71 o 
   3   1  17        0.54       -0.86      2.53 o 
   4   1  17       29.66       47.34      6.43 o 
   5   1  17     3488.19     3395.28    365.61 o 
   6   1  17     1777.85     1892.19    122.71 o 
   7   1  17       10.66       10.57      5.06 o 
 -16   2  17      190.35      222.96      6.94 o 
 -15   2  17        9.69       13.77      1.00 o 
 -14   2  17      353.01      350.62      7.93 o 
 -13   2  17      131.64      129.81      3.48 o 
 -12   2  17       13.26       23.28      1.35 o 
 -11   2  17      178.95      180.56      4.40 o 
 -10   2  17      398.05      421.69      9.16 o 
  -9   2  17        2.30        2.51      1.03 o 
  -8   2  17      141.65      158.14      4.32 o 
  -7   2  17     1211.17     1231.70     28.15 o 
  -6   2  17      807.69      878.96     24.27 o 
  -5   2  17      939.65      907.82     23.27 o 
  -4   2  17      915.53      941.33     25.64 o 
  -3   2  17       19.11       17.81      3.28 o 
  -2   2  17       37.74       39.02      3.10 o 
  -1   2  17      441.41      469.22     15.15 o 
   0   2  17      318.76      316.88     10.66 o 
   1   2  17      307.75      300.56     11.35 o 
   2   2  17     1266.31     1319.70     44.24 o 
   3   2  17      476.90      488.05     19.95 o 
   4   2  17      642.11      682.58     32.70 o 
   5   2  17      251.02      263.59     11.58 o 
   6   2  17      255.31      272.91     11.18 o 
   7   2  17      273.81      252.53     12.56 o 
   8   2  17     1904.96     1799.66     77.60 o 
   9   2  17        0.24        4.41      3.68 o 
  10   2  17      185.36      157.18     13.33 o 
  11   2  17      775.52      768.46     54.69 o 
  12   2  17      144.85      117.20     10.11 o 
 -12   3  17      132.82      129.93      4.09 o 
 -11   3  17       99.77      122.75      3.97 o 
 -10   3  17       20.28       21.53      1.32 o 
  -9   3  17       11.71       15.23      1.27 o 
  -8   3  17       44.32       42.76      1.90 o 
  -7   3  17        6.51        9.76      1.26 o 
  -6   3  17      110.22      118.45      5.30 o 
  -5   3  17      236.34      233.51      7.13 o 
  -4   3  17      177.49      176.15      5.68 o 
  -3   3  17       91.36       97.40      3.73 o 
  -2   3  17       98.47      106.02      6.11 o 
  -1   3  17      347.09      344.03      9.95 o 
   0   3  17      254.71      241.31     16.52 o 
   1   3  17       10.59        7.80      1.82 o 
   2   3  17       63.89       54.25      3.32 o 
   3   3  17      128.09      130.72      5.43 o 
   4   3  17       61.07       65.66      4.51 o 
   5   3  17      108.92      126.74      5.91 o 
   6   3  17      390.93      399.33     15.49 o 
   7   3  17      368.95      353.36     13.75 o 
   8   3  17       15.61       17.18      2.29 o 
   9   3  17        4.05        1.38      3.68 o 
 -18   0  18       20.74       22.24      2.53 o 
 -17   0  18      184.53      187.90      8.56 o 
 -16   0  18      522.77      481.19     13.78 o 
 -15   0  18       76.63       71.59      2.81 o 
 -14   0  18      642.02      678.45     17.92 o 
 -13   0  18     1336.76     1405.10     39.14 o 
 -12   0  18      379.50      373.16     11.32 o 
 -11   0  18     1571.47     1626.38     45.25 o 
 -10   0  18      622.53      669.08     35.96 o 
  -9   0  18     1259.56     1320.89     37.00 o 
  -8   0  18     1390.33     1496.12     52.18 o 
  -7   0  18     1021.05     1109.38     41.04 o 
  -6   0  18       25.50       26.64      2.82 o 
  -5   0  18      744.16      785.41     61.95 o 
  -4   0  18     5788.75     6066.54    274.29 o 
  -3   0  18      710.91      799.32     38.02 o 
  -2   0  18      612.99      641.66     30.87 o 
  -1   0  18       31.49       34.61      5.29 o 
   0   0  18        6.67       13.33      4.14 o 
   1   0  18     1155.95     1198.19     78.59 o 
 -17   1  18       39.15       31.85      1.79 o 
 -16   1  18       49.82       40.80      1.57 o 
 -15   1  18       75.06       70.45      2.17 o 
 -14   1  18       72.15       80.82      2.47 o 
 -13   1  18      132.04      148.80      3.89 o 
 -12   1  18      299.36      334.33      7.82 o 
 -11   1  18      226.32      238.88      6.32 o 
 -10   1  18      495.94      523.20     12.52 o 
  -9   1  18      145.08      154.40      4.57 o 
  -8   1  18       88.95       87.60      3.19 o 
  -7   1  18      277.77      301.55      8.08 o 
  -6   1  18       23.13       24.61      1.72 o 
  -5   1  18      611.83      659.20     19.19 o 
  -4   1  18      104.25       97.43      5.69 o 
  -3   1  18      207.57      232.32      7.88 o 
  -2   1  18       11.27       12.70      2.42 o 
  -1   1  18      177.54      200.05      8.13 o 
   0   1  18       66.94       59.82      4.35 o 
   1   1  18      277.21      264.52     13.97 o 
   2   1  18      289.45      266.81     14.13 o 
   3   1  18        0.63        1.38      3.68 o 
   4   1  18      804.36      823.61     55.15 o 
 -15   2  18       47.25       53.71      3.25 o 
 -14   2  18      111.51      120.24      3.06 o 
 -13   2  18      560.10      525.17     11.51 o 
 -12   2  18      131.98      142.23      3.66 o 
 -11   2  18       50.43       37.51      1.56 o 
 -10   2  18        2.88        3.10      0.87 o 
  -9   2  18       75.94       75.58      2.44 o 
  -8   2  18      155.38      148.73      4.39 o 
  -7   2  18      335.19      352.78      8.92 o 
  -6   2  18      449.57      517.65     12.67 o 
  -5   2  18     1055.65     1068.58     29.16 o 
  -4   2  18     1417.16     1474.28     50.22 o 
  -3   2  18      118.28      133.18      8.86 o 
  -2   2  18      156.99      133.49      6.17 o 
  -1   2  18       14.51       15.92      2.00 o 
   0   2  18      129.81      124.97      5.74 o 
   1   2  18      189.92      202.60     13.47 o 
   2   2  18     1545.85     1577.08     60.84 o 
   3   2  18      182.27      200.29      9.19 o 
   4   2  18      483.15      511.34     20.56 o 
   5   2  18     1052.40     1142.06     52.81 o 
   6   2  18      206.30      221.93     11.12 o 
   7   2  18        0.92        0.03      2.01 o 
   8   2  18       40.73       38.61      4.60 o 
  10   2  18      323.72      367.22     27.12 o 
 -11   3  18      108.42      106.91      6.48 o 
 -10   3  18      712.62      675.08     26.37 o 
  -9   3  18      147.88      155.36      4.84 o 
  -8   3  18       21.74       21.27      1.69 o 
  -7   3  18       62.71       69.71      3.12 o 
  -6   3  18       10.35        7.75      1.23 o 
  -5   3  18      504.37      438.55     12.77 o 
  -4   3  18       29.77       22.35      1.73 o 
  -3   3  18       26.76       28.34      2.27 o 
  -2   3  18      780.19      716.44     19.43 o 
  -1   3  18     1309.46     1324.37     42.50 o 
   0   3  18       90.12       91.04      8.56 o 
   1   3  18       69.07       70.19      3.53 o 
   2   3  18      140.57      158.64      6.12 o 
   3   3  18       92.22       87.77      5.64 o 
   4   3  18      802.56      756.09     24.45 o 
   5   3  18      133.82      119.64      5.52 o 
   6   3  18        1.54        3.54      1.93 o 
   7   3  18      441.15      471.55     34.01 o 
 -16   1  19      173.05      156.91      5.51 o 
 -15   1  19       10.82        7.97      0.88 o 
 -14   1  19       71.28       85.47      2.82 o 
 -13   1  19      400.92      408.02      9.57 o 
 -12   1  19       11.40       14.51      1.28 o 
 -11   1  19      151.86      152.58      4.54 o 
 -10   1  19       33.11       33.55      1.84 o 
  -9   1  19      200.06      203.67      7.56 o 
  -8   1  19     2655.38     2520.13     60.25 o 
  -7   1  19     1374.80     1419.08     36.96 o 
  -6   1  19       81.67       83.80      3.26 o 
  -5   1  19      567.76      615.55     16.70 o 
  -4   1  19     1203.52     1268.34     33.68 o 
  -3   1  19       65.71       57.64      4.91 o 
  -2   1  19      207.68      220.43     10.13 o 
  -1   1  19      335.68      308.88     13.40 o 
   0   1  19      192.54      173.15     10.23 o 
   1   1  19     3937.82     4162.88    188.65 o 
   2   1  19      762.43      766.16     51.48 o 
   3   1  19       57.14       62.05      7.35 o 
 -13   2  19        1.30        3.88      0.99 o 
 -12   2  19        6.16        8.91      1.04 o 
 -11   2  19      578.85      561.89     13.16 o 
 -10   2  19      736.94      725.15     21.18 o 
  -9   2  19      166.72      177.20      5.21 o 
  -8   2  19      125.42      113.68      3.41 o 
  -7   2  19      105.68      114.80      4.03 o 
  -6   2  19       20.08       20.29      2.09 o 
  -5   2  19      536.04      546.93     19.45 o 
  -4   2  19        6.22        9.39      4.05 o 
  -3   2  19       17.06       20.88      2.35 o 
  -2   2  19     1450.80     1465.82     49.87 o 
  -1   2  19      714.39      703.29     24.62 o 
   0   2  19      340.11      380.90     15.97 o 
   1   2  19       18.76       17.26      3.25 o 
   2   2  19      952.41      951.58     46.17 o 
   3   2  19      497.71      543.62     31.25 o 
   4   2  19     1164.15     1050.97     41.89 o 
   5   2  19       10.88       18.49      3.45 o 
   6   2  19       16.55       14.74      2.64 o 
   7   2  19      937.54      842.45     49.18 o 
  -8   3  19      103.92       85.08      4.47 o 
  -7   3  19      172.84      174.15      7.90 o 
  -6   3  19       40.03       56.74      3.58 o 
  -5   3  19        0.34       -0.18      1.21 o 
  -4   3  19       22.18       20.08      1.69 o 
  -3   3  19      153.23      172.09      8.23 o 
  -2   3  19       64.19       70.41      3.52 o 
  -1   3  19       31.81       36.27      4.44 o 
   0   3  19       46.20       49.50      4.15 o 
   1   3  19        2.22        2.52      1.52 o 
   2   3  19      240.06      236.96      9.64 o 
   3   3  19      283.25      288.17     17.92 o 
   4   3  19       52.52       55.15      5.52 o 
 -15   0  20        8.18        5.06      1.62 o 
 -14   0  20      406.19      431.51     12.69 o 
 -13   0  20      627.77      592.08     17.16 o 
 -12   0  20      131.08      137.85      9.28 o 
 -11   0  20      284.83      260.21     14.61 o 
 -10   0  20        2.56        1.89      1.40 o 
  -9   0  20      949.05     1038.91     43.16 o 
  -8   0  20      881.12      974.46     35.03 o 
  -7   0  20     1309.45     1317.00     52.60 o 
  -6   0  20        0.25       -0.27      1.90 o 
  -5   0  20     1653.05     1718.96     75.41 o 
  -4   0  20      541.92      542.71     31.50 o 
  -3   0  20     1317.49     1382.87    130.99 o 
  -2   0  20      993.07     1015.72     66.64 o 
 -14   1  20      195.77      179.23      4.77 o 
 -13   1  20        7.17        4.48      0.81 o 
 -12   1  20        7.26        6.66      0.92 o 
 -11   1  20      232.05      241.81      6.37 o 
 -10   1  20       71.20       67.09      2.33 o 
  -9   1  20       40.40       45.77      3.07 o 
  -8   1  20       21.17       21.88      1.57 o 
  -7   1  20       51.06       65.97      2.69 o 
  -6   1  20      133.15      144.78      4.76 o 
  -5   1  20      244.40      275.59     12.09 o 
  -4   1  20        0.09        0.19      1.75 o 
  -3   1  20       39.46       23.78      3.57 o 
  -2   1  20      524.76      479.26     24.46 o 
  -1   1  20       70.88       73.35      6.01 o 
   0   1  20      253.91      259.88     13.48 o 
   1   1  20       32.63       24.82      4.60 o 
   2   1  20      103.83      126.39     11.49 o 
   3   1  20      357.93      354.35     27.12 o 
 -12   2  20        1.29        1.25      1.34 o 
 -11   2  20       73.25       60.78      3.70 o 
 -10   2  20      104.93      104.43      4.19 o 
  -9   2  20      383.48      359.36      9.25 o 
  -8   2  20       73.26       71.76      3.25 o 
  -7   2  20       74.02       85.25      3.63 o 
  -6   2  20        0.59        2.40      1.30 o 
  -5   2  20      428.84      427.59     13.96 o 
  -4   2  20      275.78      264.26      9.96 o 
  -3   2  20       91.75       95.63      6.10 o 
  -2   2  20      203.37      210.11      8.08 o 
  -1   2  20        0.57        2.78      1.93 o 
   0   2  20      235.45      288.57     15.23 o 
   1   2  20     1271.02     1286.03     61.87 o 
   2   2  20      172.52      165.65      9.58 o 
   3   2  20       30.93       42.18      3.09 o 
   4   2  20      388.98      418.70     25.28 o 
   5   2  20      239.79      232.10     14.71 o 
   6   2  20      110.62      121.34      8.73 o 
 -13   1  21       10.89       14.25      2.76 o 
 -12   1  21      424.10      405.69     11.71 o 
 -11   1  21       64.92       58.68      2.07 o 
 -10   1  21        0.07       -0.35      0.82 o 
  -9   1  21      844.88      879.83     25.20 o 
  -8   1  21     1767.15     1699.10     53.69 o 
  -7   1  21       56.88       52.95      3.55 o 
  -6   1  21       21.30       22.66      2.47 o 
  -5   1  21      243.82      248.57     13.46 o 
  -4   1  21        9.45       15.64      3.68 o 
  -3   1  21     1375.03     1242.48     59.30 o 
  -2   1  21      414.17      438.65     22.22 o 
   2   1  21      131.86       96.52      9.19 o 
  -9   2  21      286.97      261.16     13.46 o 
  -8   2  21       23.09       25.77      2.61 o 
  -7   2  21       15.55       11.08      2.02 o 
  -6   2  21      445.38      439.63     32.23 o 
  -5   2  21      406.53      385.49     15.60 o 
  -4   2  21       66.06       82.66      6.17 o 
  -3   2  21       33.62       27.25      2.85 o 
  -2   2  21      452.23      472.94     23.62 o 
  -1   2  21      125.88      120.96      8.50 o 
   0   2  21      486.85      411.38     20.73 o 
   1   2  21       67.96       90.77      5.85 o 
   2   2  21       35.62       19.30      3.68 o 
   3   2  21      681.88      654.02     38.61 o 
   4   2  21      851.38      812.12     47.34 o 
 -11   0  22      283.69      265.37     10.62 o 
 -10   0  22        0.30        0.37      1.27 o 
  -9   0  22      712.77      750.01     28.26 o 
  -8   0  22      900.17      890.39     34.09 o 
  -7   0  22      278.65      258.51     12.30 o 
  -6   0  22      136.33      100.19      7.35 o 
  -2   0  22      428.68      433.87     32.17 o 
 -10   1  22       92.31       99.63      8.73 o 
  -9   1  22      168.86      171.76      6.42 o 
  -8   1  22       14.37       22.44      3.56 o 
  -7   1  22        0.85        1.43      1.38 o 
  -6   1  22      355.31      350.47     13.85 o 
  -5   1  22       10.70       11.43      1.67 o 
  -4   1  22       94.74       90.93      6.01 o 
  -3   1  22       36.97       40.45      5.52 o 
   0   1  22      307.02      306.10     23.44 o 
   1   1  22       32.73       29.41      4.60 o 
  -5   2  22       84.57       71.24      6.89 o 
  -4   2  22       33.83       46.42      6.43 o 
  -3   2  22      639.23      594.27     43.20 o 
  -2   2  22      463.39      428.81     31.71 o 
  -1   2  22      147.76      159.02     11.03 o 
   0   2  22      277.19      258.30     16.09 o 
  -6   1  23      305.25      336.89     25.28 o 
  -5   1  23        6.71       11.03      3.68 o 
  -4   1  23     1093.92     1237.25     88.24 o 
  -3   1  23     1367.22     1348.94     96.06 o 
  -2   1  23        3.47        3.68      3.22 o 
                                                 
